# Supplementary material for: Genetic disruption of Ano5 in mice does not recapitulate human ANO5-deficient muscular dystrophy
Source: Skelet Muscle. 2015 Dec 21;5:43. doi: 10.1186/s13395-015-0069-z (PMC4685631; doi:10.1186/s13395-015-0069-z)
Supplement: Additional file 8: Table S3. — Gene list. List of genes that are downregulated in the KO skeletal muscles. [file 13395_2015_69_MOESM8_ESM.xlsx]

## Sheet: DOWN
Genes down-regulated in KO
Gene Symbol	Description	KO Bi-weight Avg Signal (log2)	WT Bi-weight Avg Signal (log2)	Fold Change (linear) (KO vs. WT)	ANOVA p-value (KO vs. WT)	FDR p-value (KO vs. WT)
Ano5	anoctamin 5; anoctamin 5 (Ano5), mRNA.	3.85	10.45	-96.64	5e-06	0.311033
Mup12	major urinary protein 12	5.75	11	-38.04	0.008929	0.512796
Scd1	stearoyl-Coenzyme A desaturase 1	8.74	13.66	-30.25	0.048523	0.618761
Alb	albumin	5.4	10.32	-30.13	0.014815	0.522363
Retn	resistin	8.41	13.19	-27.42	0.022487	0.562428
Mup19	major urinary protein 19; major urinary protein 16; major urinary protein 9	5.42	10.02	-24.2	0.010924	0.514871
Mup19	major urinary protein 19; major urinary protein 13; novel member of the major urinary protein (Mup) gene family; major urinary protein 16; major urinary protein 14; major urinary protein 15; major urinary protein 17; major urinary protein 2; major urinary protein 9; predicted gene, 21320; major urinary protein 11; major urinary protein LOC100048885; major urinary protein 18; major urinary protein…	5.24	9.78	-23.36	0.014654	0.522363
Scd1	stearoyl-Coenzyme A desaturase 1	13.38	17.89	-22.82	0.044888	0.612783
Rnu12	RNA U12, small nuclear	7.97	12.41	-21.62	0.015281	0.525808
Gm25820	predicted gene, 25820	8.51	12.92	-21.24	0.027999	0.576303
Gm2083	major urinary protein LOC100048885; predicted gene, 21320; novel member of the major urinary protein (Mup) gene family	5.3	9.65	-20.43	0.016286	0.534278
Mup2	major urinary protein 2; major urinary protein 10; major urinary protein 19; major urinary protein 11; predicted gene, 21320; novel member of the major urinary protein (Mup) gene family; major urinary protein 1; major urinary protein 2 (Mup2), transcript variant 1, mRNA.; major urinary protein 10 (Mup10), mRNA.	5.22	9.42	-18.42	0.015319	0.525808
Mup1	major urinary protein 1	5.4	9.44	-16.53	0.016609	0.535554
Mup9	major urinary protein 9; major urinary protein 8; predicted gene, 21320; major urinary protein 19; major urinary protein 16; major urinary protein 2; major urinary protein 1; major urinary protein 9 (Mup9), mRNA.	5.16	9.18	-16.27	0.018317	0.547679
n-R5s176	nuclear encoded rRNA 5S 176	9.25	13.23	-15.78	0.020773	0.554242
n-R5s25	nuclear encoded rRNA 5S 25	12.7	16.67	-15.58	0.022101	0.561658
Gm24888	predicted gene, 24888	9.45	13.41	-15.5	0.009956	0.512796
Mup2	major urinary protein 2; major urinary protein 1	5.34	9.25	-15.09	0.021982	0.561658
Cdo1	cysteine dioxygenase 1, cytosolic	7.88	11.79	-15.03	0.048414	0.618557
Mup-ps17	major urinary protein, pseudogene 17	5.9	9.6	-13.02	0.015637	0.526044
Gm24525	predicted gene, 24525	8.42	12.09	-12.69	0.015765	0.528268
Hp	haptoglobin	7.51	11.08	-11.89	0.037838	0.600303
Mup7	major urinary protein 7; major urinary protein LOC100048885; major urinary protein 1	5.91	9.48	-11.86	0.019813	0.551436
Cfd	complement factor D (adipsin)	10.71	14.23	-11.52	0.035101	0.592362
Gm23502	predicted gene, 23502	7.04	10.54	-11.28	0.01232	0.514871
n-R5s156	nuclear encoded rRNA 5S 156	14.51	18	-11.26	0.012763	0.516429
Gm24119	predicted gene, 24119	9.62	13.06	-10.81	0.020573	0.553047
n-R5s173	nuclear encoded rRNA 5S 173	7.53	10.9	-10.34	0.015073	0.524648
Snora73a	small nucleolar RNA, H/ACA box 73a	9.9	13.27	-10.32	0.011751	0.514871
Snora73b	small nucleolar RNA, H/ACA box 73b	10.14	13.51	-10.31	0.012956	0.517123
Gm25703	predicted gene, 25703	6.16	9.48	-10.02	0.024355	0.564471
Trf	transferrin	10.32	13.64	-9.99	0.013717	0.519956
Gm24624	predicted gene, 24624	7.97	11.29	-9.97	0.039421	0.602792
Cyp2e1	cytochrome P450, family 2, subfamily e, polypeptide 1	8.34	11.62	-9.7	0.010316	0.513535
Rnu11	U11 small nuclear RNA	11.62	14.89	-9.62	0.007109	0.512796
n-R5s210	nuclear encoded rRNA 5S 210	12.53	15.74	-9.25	0.013131	0.519051
Snora73b	small nucleolar RNA, H/ACA box 73b	10.77	13.96	-9.08	0.01566	0.526174
Mup20	major urinary protein 20	4.4	7.55	-8.89	0.033868	0.590001
n-R5s5	nuclear encoded rRNA 5S 5	9.09	12.23	-8.8	0.010766	0.514451
n-R5s102	nuclear encoded rRNA 5S 102	16.55	19.68	-8.76	0.048435	0.618557
Gm26493	predicted gene, 26493	8.3	11.42	-8.71	0.014322	0.521156
Gm24698	predicted gene, 24698	13.54	16.66	-8.7	0.01629	0.534278
Snora47	small nucleolar RNA, H/ACA box 47	9.94	13	-8.36	0.027255	0.573288
Gm24620	predicted gene, 24620	13.66	16.72	-8.32	0.004563	0.512796
Scarna6	small Cajal body-specific RNA 6	10.76	13.8	-8.19	0.048467	0.618557
n-R5s1	nuclear encoded rRNA 5S 1	15.24	18.26	-8.12	0.013685	0.519956
Gm26048	predicted gene, 26048	12.07	15.09	-8.1	0.005777	0.512796
Gm25935	predicted gene, 25935	11.85	14.82	-7.87	0.01601	0.531954
n-R5s151	nuclear encoded rRNA 5S 151	16.38	19.32	-7.68	0.005112	0.512796
n-R5s168	nuclear encoded rRNA 5S 168	10.57	13.51	-7.68	0.012632	0.514876
n-R5s28	nuclear encoded rRNA 5S 28	12.59	15.5	-7.55	0.028462	0.578212
Snora69	small nucleolar RNA, H/ACA box 69	12.56	15.47	-7.51	0.036363	0.596605
Gm25370	predicted gene, 25370	8.31	11.21	-7.46	0.006008	0.512796
Mup-ps19	major urinary protein, pseudogene 19; major urinary protein 20	4.31	7.2	-7.46	0.023323	0.562942
Hbb-bt	hemoglobin, beta adult t chain; hemoglobin, beta adult minor chain; hemoglobin, beta adult s chain; hemoglobin, beta adult major chain	11.54	14.4	-7.27	0.010161	0.513147
Gm25581	predicted gene, 25581	13.44	16.29	-7.25	0.01038	0.513535
Ifi27l2a	interferon, alpha-inducible protein 27 like 2A; interferon, alpha-inducible protein 27 like 2A (Ifi27l2a), mRNA.	6.05	8.9	-7.23	0.038986	0.601308
AF357399	snoRNA AF357399	9.95	12.78	-7.15	0.02937	0.580021
n-R5s88	nuclear encoded rRNA 5S 88	14.57	17.4	-7.07	0.003462	0.512796
n-R5s86	nuclear encoded rRNA 5S 86	6.84	9.65	-7.03	0.022155	0.561658
Gm24405	predicted gene, 24405	13.57	16.36	-6.94	0.011755	0.514871
Dpt	dermatopontin	12.27	15.06	-6.92	0.013768	0.519956
Gm25788	predicted gene, 25788	16.45	19.24	-6.89	0.002577	0.512796
Gm23974	predicted gene, 23974	8.81	11.59	-6.86	0.003383	0.512796
Gm22154	predicted gene, 22154	15.65	18.42	-6.84	0.002844	0.512796
Gm26264	predicted gene, 26264	13.98	16.76	-6.83	0.022309	0.561658
Rnu3a	U3A small nuclear RNA	10.3	13.06	-6.79	0.046573	0.617176
Gm22620	predicted gene, 22620	10.2	12.95	-6.76	0.013909	0.520436
n-R5s211	nuclear encoded rRNA 5S 211	13.62	16.37	-6.7	0.012589	0.514871
n-R5s41	nuclear encoded rRNA 5S 41	10.67	13.41	-6.67	0.02161	0.560055
Hba-a2	hemoglobin alpha, adult chain 2; hemoglobin alpha, adult chain 1	14.96	17.7	-6.66	0.014456	0.521156
Gm24311	predicted gene, 24311	10.93	13.64	-6.58	0.008678	0.512796
Snora75	small nucleolar RNA, H/ACA box 75	10.31	13.02	-6.54	0.014523	0.521797
Gm23714	predicted gene, 23714	12.27	14.97	-6.49	0.00374	0.512796
Gm24508	predicted gene, 24508	14.78	17.46	-6.39	0.01241	0.514871
n-R5s3	nuclear encoded rRNA 5S 3	8.73	11.4	-6.38	0.026019	0.569285
Gm26448	predicted gene, 26448	8.54	11.2	-6.33	0.045283	0.612783
Gm25818	predicted gene, 25818	15.11	17.75	-6.26	0.016401	0.535404
Gm22060	predicted gene, 22060	12.55	15.18	-6.19	0.008181	0.512796
Gm23379	predicted gene, 23379	12.24	14.85	-6.1	0.01031	0.513535
Gm23507	predicted gene, 23507	13.96	16.55	-6	0.009645	0.512796
Gm25326	predicted gene, 25326	13.99	16.57	-5.99	0.007006	0.512796
Gm25395	predicted gene, 25395	11.36	13.94	-5.98	0.020085	0.552495
Gm26180	predicted gene, 26180	14.7	17.28	-5.98	0.011831	0.514871
Anxa5	annexin A5	9.68	12.25	-5.97	0.027792	0.576111
Gm22474	predicted gene, 22474	12.49	15.07	-5.97	0.012724	0.515703
Gm26384	predicted gene, 26384	12.97	15.54	-5.96	0.008918	0.512796
n-R5s152	nuclear encoded rRNA 5S 152	7.74	10.3	-5.87	0.014829	0.522363
Gm23721	predicted gene, 23721	12.89	15.43	-5.82	0.006715	0.512796
Gm23737	predicted gene, 23737	11.4	13.93	-5.77	0.020358	0.552748
Rnu3b1	U3B small nuclear RNA 1	13.96	16.48	-5.76	0.023869	0.562942
Rnu3b2	U3B small nuclear RNA 2	13.96	16.48	-5.76	0.023869	0.562942
Rnu3b3	U3B small nuclear RNA 3	13.96	16.48	-5.76	0.023869	0.562942
Gm7665	predicted pseudogene 7665; S100 calcium binding protein A11 (calgizzarin) (S100a11) pseudogene	12.27	14.8	-5.74	0.023948	0.562942
Mir703	microRNA 703	12.63	15.15	-5.74	0.021431	0.558774
Gm23520	predicted gene, 23520	13.54	16.06	-5.71	0.014097	0.520436
Gm25450	predicted gene, 25450	13.11	15.62	-5.71	0.003848	0.512796
Gm26138	predicted gene, 26138	14.6	17.12	-5.71	0.006957	0.512796
Gm25633	predicted gene, 25633	11.18	13.69	-5.7	0.010037	0.512796
Snora36b	small nucleolar RNA, H/ACA box 36B; microRNA 664	8.07	10.57	-5.66	0.007329	0.512796
Gm23690	predicted gene, 23690	13.51	16	-5.62	0.007861	0.512796
Gm12238	predicted gene 12238; putative novel transcript	15.49	17.98	-5.61	0.015749	0.528268
Gm22127	predicted gene, 22127	10.01	12.49	-5.59	0.008694	0.512796
Gm24168	predicted gene, 24168	11.6	14.07	-5.55	0.01123	0.514871
Rnu3b4	U3B small nuclear RNA 4	13.39	15.85	-5.52	0.024479	0.564744
Gm24592	predicted gene, 24592	13.3	15.75	-5.49	0.010512	0.513821
Apoe	apolipoprotein E	8.21	10.65	-5.45	0.014313	0.521156
n-R5s127	nuclear encoded rRNA 5S 127	13.01	15.46	-5.44	0.009718	0.512796
Gm22995	predicted gene, 22995	12.75	15.19	-5.41	0.01118	0.514871
n-R5s58	nuclear encoded rRNA 5S 58	6.99	9.42	-5.41	0.003918	0.512796
Gm23297	predicted gene, 23297	12.29	14.72	-5.39	0.015312	0.525808
Gm25672	predicted gene, 25672	10.73	13.16	-5.38	0.0148	0.522363
Gm26430	predicted gene, 26430	14.13	16.54	-5.34	0.002465	0.512796
Gm23191	predicted gene, 23191	13.75	16.17	-5.32	0.009131	0.512796
Gm22821	predicted gene, 22821	14.53	16.92	-5.27	0.007052	0.512796
Gm24641	predicted gene, 24641	14.53	16.92	-5.27	0.007052	0.512796
Gm25484	predicted gene, 25484	14.53	16.92	-5.27	0.007052	0.512796
Ifi204	interferon activated gene 204	8.29	10.69	-5.26	0.012163	0.514871
Gm25939	predicted gene, 25939	14.27	16.67	-5.25	0.014135	0.520436
Snord17	small nucleolar RNA, C/D box 17	14.1	16.49	-5.24	0.010099	0.512796
Gm22155	predicted gene, 22155	14.9	17.29	-5.22	0.011523	0.514871
n-R5s213	nuclear encoded rRNA 5S 213	10.74	13.12	-5.22	0.015554	0.526044
Gm25873	predicted gene, 25873	8.4	10.78	-5.2	0.024081	0.563298
Gm23795	predicted gene, 23795	8.49	10.87	-5.19	0.010022	0.512796
Gm24704	predicted gene, 24704	8.18	10.55	-5.18	0.012421	0.514871
Gm22003	predicted gene, 22003	14.76	17.12	-5.14	0.009056	0.512796
Gm22756	predicted gene, 22756	14.76	17.12	-5.14	0.009056	0.512796
Gm23140	predicted gene, 23140	14.41	16.77	-5.14	0.006353	0.512796
Rnu3b1	U3B small nuclear RNA 1	14.31	16.67	-5.12	0.025044	0.566326
Rnu3b2	U3B small nuclear RNA 2	14.31	16.67	-5.12	0.025044	0.566326
Rnu3b3	U3B small nuclear RNA 3	14.31	16.67	-5.12	0.025044	0.566326
Gm26178	predicted gene, 26178	10.71	13.06	-5.1	0.010961	0.514871
Gm26314	predicted gene, 26314	7.01	9.36	-5.1	0.034184	0.590434
Ighv1-2	immunoglobulin heavy variable 1-2	7.36	9.71	-5.09	0.025357	0.567737
Gm26204	predicted gene, 26204	14.02	16.37	-5.08	0.007314	0.512796
Mnda	myeloid cell nuclear differentiation antigen	8.08	10.42	-5.08	0.005212	0.512796
Gm23725	predicted gene, 23725	7.18	9.51	-5.05	0.005402	0.512796
Gm26175	predicted gene, 26175	7.89	10.23	-5.05	0.042778	0.609553
Gm23298	predicted gene, 23298	13.67	16	-5.04	0.00789	0.512796
Gm23264	predicted gene, 23264	8.89	11.22	-5.02	0.012948	0.517123
Gm25848	predicted gene, 25848	13.69	16.02	-5.01	0.01065	0.514451
Gm23355	predicted gene, 23355	14.17	16.49	-5	0.009722	0.512796
Tuba1c	tubulin, alpha 1C	13.61	15.93	-5	0.019401	0.550912
Gm24136	predicted gene, 24136	15.37	17.69	-4.99	0.016698	0.536974
Gm24713	predicted gene, 24713	13.81	16.13	-4.99	0.008851	0.512796
Gm25448	predicted gene, 25448	13.81	16.13	-4.99	0.008851	0.512796
Gm23731	predicted gene, 23731	13.36	15.67	-4.97	0.005723	0.512796
Gm25142	predicted gene, 25142	11.82	14.13	-4.94	0.012502	0.514871
Gm25008	predicted gene, 25008	12.63	14.93	-4.91	0.005413	0.512796
Gm26071	predicted gene, 26071	10.02	12.31	-4.88	0.006228	0.512796
Scd2	stearoyl-Coenzyme A desaturase 2; microRNA 5114	9.24	11.53	-4.88	0.048113	0.618557
Gm22260	predicted gene, 22260	9.56	11.84	-4.87	0.003373	0.512796
Gm25670	predicted gene, 25670	12.98	15.26	-4.87	0.007326	0.512796
Gm24267	predicted gene, 24267	15.35	17.63	-4.85	0.013772	0.519956
Gm22973	predicted gene, 22973	8.62	10.9	-4.84	0.014545	0.521797
Gm24614	predicted gene, 24614	14.15	16.42	-4.82	0.00504	0.512796
Gm22270	predicted gene, 22270	12.65	14.91	-4.8	0.034311	0.590698
Ccdc80	coiled-coil domain containing 80	7.53	9.79	-4.79	0.044173	0.611236
Gm24497	predicted gene, 24497	15.09	17.35	-4.78	0.00499	0.512796
Gm23627	predicted gene, 23627	12.8	15.04	-4.76	0.009189	0.512796
Snora7a	small nucleolar RNA, H/ACA box 7A	10.17	12.42	-4.76	0.004964	0.512796
Gm22265	predicted gene, 22265	9.32	11.57	-4.74	0.036237	0.596312
n-R5s29	nuclear encoded rRNA 5S 29	4.72	6.97	-4.74	0.004765	0.512796
Gm23444	predicted gene, 23444	15.13	17.36	-4.72	0.004927	0.512796
Gm23472	predicted gene, 23472	15.13	17.36	-4.72	0.004927	0.512796
Gm25080	predicted gene, 25080	13.84	16.08	-4.72	0.004517	0.512796
Gm26501	predicted gene, 26501	13.79	16.03	-4.72	0.00703	0.512796
Gm24389	predicted gene, 24389	14.96	17.2	-4.71	0.008859	0.512796
Gm24424	predicted gene, 24424	14.96	17.2	-4.71	0.008859	0.512796
Gm24864	predicted gene, 24864	14.96	17.2	-4.71	0.008859	0.512796
Gm25021	predicted gene, 25021	14.96	17.2	-4.71	0.008859	0.512796
Gm25635	predicted gene, 25635	6.42	8.65	-4.71	0.004861	0.512796
Gm26465	predicted gene, 26465	14.96	17.2	-4.71	0.008859	0.512796
Rmrp	RNA component of mitochondrial RNAase P	17.57	19.8	-4.69	0.027145	0.573288
Gm23730	predicted gene, 23730	9.63	11.85	-4.67	0.010559	0.513821
Gm26189	predicted gene, 26189	14.74	16.97	-4.67	0.003321	0.512796
Gm24522	predicted gene, 24522	9.22	11.45	-4.66	0.003631	0.512796
Gm25039	predicted gene, 25039	11.9	14.12	-4.66	0.01088	0.514756
Gm24319	predicted gene, 24319	14.19	16.4	-4.65	0.005835	0.512796
Gm24438	predicted gene, 24438	8.67	10.88	-4.65	0.003201	0.512796
Gm24856	predicted gene, 24856	12.07	14.28	-4.65	0.003278	0.512796
Gm25312	predicted gene, 25312	13.64	15.85	-4.65	0.0115	0.514871
Gm3788	predicted gene 3788; thymosin, beta 10 (Tmsb10) pseudogene	11.93	14.15	-4.64	0.004479	0.512796
Snora62	small nucleolar RNA, H/ACA box 62	10.47	12.69	-4.64	0.023324	0.562942
Gm22866	predicted gene, 22866	17	19.21	-4.63	0.008161	0.512796
Gm23648	predicted gene, 23648	9.7	11.91	-4.63	0.009067	0.512796
Gm25798	predicted gene, 25798	7.92	10.13	-4.63	0.009779	0.512796
Gm23095	predicted gene, 23095	14.77	16.97	-4.59	0.006107	0.512796
Gm23947	predicted gene, 23947	12.55	14.75	-4.59	0.009869	0.512796
Gm23815	predicted gene, 23815	14.98	17.16	-4.55	0.010157	0.513147
Gm25618	predicted gene, 25618	13.25	15.43	-4.52	0.001827	0.512796
Gm23144	predicted gene, 23144	13.74	15.91	-4.51	0.016231	0.533993
Gm24457	predicted gene, 24457	6.33	8.5	-4.51	0.010424	0.513535
Snora21	small nucleolar RNA, H/ACA box 21	16.16	18.33	-4.51	0.014161	0.520436
Hba-ps4	hemoglobin alpha, pseudogene 4; hemoglobin alpha chain complex (Hba) pseudogene	5.82	7.99	-4.5	0.0196	0.551119
Gm25698	predicted gene, 25698	14.98	17.15	-4.49	0.01068	0.514451
Gm26122	predicted gene, 26122	12.98	15.15	-4.49	0.010745	0.514451
n-R5s205	nuclear encoded rRNA 5S 205	9.58	11.75	-4.48	0.033888	0.590001
Gm24492	predicted gene, 24492	13.53	15.69	-4.47	0.008536	0.512796
Gm25516	predicted gene, 25516	11.94	14.1	-4.47	0.01886	0.548745
Gm23137	predicted gene, 23137	14.36	16.51	-4.44	0.005805	0.512796
Hba-a2	hemoglobin alpha, adult chain 2; hemoglobin alpha, adult chain 1	15.16	17.31	-4.44	0.009222	0.512796
Gm24928	predicted gene, 24928	13.97	16.11	-4.42	0.008948	0.512796
Gm26435	predicted gene, 26435	8.58	10.72	-4.41	0.014765	0.522363
Rnu3a	U3A small nuclear RNA	11.44	13.58	-4.4	0.030075	0.581558
Gm25617	predicted gene, 25617	9.26	11.39	-4.39	0.020453	0.552748
Gm22057	predicted gene, 22057	12.31	14.44	-4.38	0.01219	0.514871
Gm23849	predicted gene, 23849	15.24	17.37	-4.36	0.007022	0.512796
Gm23971	predicted gene, 23971	15.24	17.37	-4.36	0.007022	0.512796
Gm8034	predicted gene 8034; thymosin, beta 10 (Tmsb10) pseudogene	10.57	12.69	-4.34	0.006339	0.512796
Gm23649	predicted gene, 23649	11.68	13.79	-4.32	0.014095	0.520436
Gm25514	predicted gene, 25514	16.24	18.35	-4.32	0.009474	0.512796
Gm26440	predicted gene, 26440	8.85	10.95	-4.31	0.03126	0.586397
Gm22974	predicted gene, 22974	8.31	10.41	-4.28	0.019092	0.550562
AI607873	expressed sequence AI607873; novel interferon-activable protein	8.83	10.92	-4.26	0.013567	0.519956
Gm13456	predicted gene 13456; eukaryotic translation elongation factor 1 alpha 1 (Eef1a1) pseudogene	14.91	17	-4.26	0.009766	0.512796
Gm23540	predicted gene, 23540	7.13	9.22	-4.26	0.028511	0.578212
Gm6548	eukaryotic translation elongation factor 1 alpha 1 pseudogene; predicted gene 6548; eukaryotic translation elongation factor 1 alpha 1 () pseudogene)	9.08	11.17	-4.26	0.010091	0.512796
Sparc	secreted acidic cysteine rich glycoprotein	12.16	14.25	-4.26	0.021848	0.560541
Gm22363	predicted gene, 22363	17.03	19.12	-4.25	0.003673	0.512796
Gm22505	predicted gene, 22505	17.03	19.12	-4.25	0.003673	0.512796
Gm24890	predicted gene, 24890	6.12	8.21	-4.24	0.006753	0.512796
Gm22550	predicted gene, 22550	12.88	14.95	-4.22	0.010038	0.512796
Gm25360	predicted gene, 25360	12.74	14.82	-4.22	0.018901	0.548941
Rarres2	retinoic acid receptor responder (tazarotene induced) 2	6.96	9.03	-4.21	0.031136	0.585429
Gm23579	predicted gene, 23579	8.55	10.62	-4.2	0.012744	0.515998
Gm22129	predicted gene, 22129	14.48	16.55	-4.19	0.004298	0.512796
S100a11	S100 calcium binding protein A11 (calgizzarin); predicted gene 12854; predicted gene 5068; S100 calcium binding protein A11 (calizzarin)	12.59	14.65	-4.19	0.037654	0.600022
Anxa2	annexin A2	7	9.06	-4.18	0.021242	0.556675
Prelp	proline arginine-rich end leucine-rich repeat	10.74	12.8	-4.18	0.037745	0.600303
Gm22061	predicted gene, 22061	12.97	15.04	-4.17	0.026115	0.569561
Gm22307	predicted gene, 22307	16.51	18.56	-4.14	0.011197	0.514871
Gm26442	predicted gene, 26442	10.09	12.14	-4.14	0.02224	0.561658
Gm22247	predicted gene, 22247	4.29	6.34	-4.13	0.011736	0.514871
Gm21571	predicted gene, 21571	12.67	14.71	-4.12	0.023686	0.562942
Gm22488	predicted gene, 22488	7.24	9.29	-4.12	0.004923	0.512796
Rps12-ps11	ribosomal protein S12, pseudogene 11; ribosomal protein S12, pseudogene 13; ribosomal protein S12 (Rps12) pseudogene	12.67	14.71	-4.12	0.023686	0.562942
Rps12-ps13	ribosomal protein S12, pseudogene 13; ribosomal protein S12 (Rps12) pseudogene	12.67	14.71	-4.12	0.023686	0.562942
Rps12-ps15	ribosomal protein S12, pseudogene 15; ribosomal protein S12, pseudogene 13; ribosomal protein 12 (Rps12) pseudogene	12.67	14.71	-4.12	0.023686	0.562942
Fmod	fibromodulin	7.17	9.2	-4.1	0.01118	0.514871
Gm22045	predicted gene, 22045	6.11	8.14	-4.1	0.017696	0.544966
Gm22450	predicted gene, 22450	13.64	15.67	-4.08	0.007238	0.512796
Gm25675	predicted gene, 25675	11.9	13.93	-4.08	0.000793	0.512796
Gm24149	predicted gene, 24149	10.81	12.84	-4.07	0.013358	0.519956
Gm24456	predicted gene, 24456	14.03	16.05	-4.07	0.008865	0.512796
Gm25321	predicted gene, 25321	11.82	13.84	-4.07	0.003883	0.512796
Gm25813	predicted gene, 25813	14.88	16.9	-4.07	0.016476	0.535404
Gm24204	predicted gene, 24204	14.9	16.92	-4.06	0.004732	0.512796
Rpph1	ribonuclease P RNA component H1	16.31	18.33	-4.06	0.011208	0.514871
Gm22628	predicted gene, 22628	13.49	15.5	-4.05	0.004788	0.512796
Gm25414	predicted gene, 25414	10.62	12.64	-4.05	0.014933	0.523993
Ptma	prothymosin alpha; predicted gene 15466	11.08	13.09	-4.05	0.00522	0.512796
Gm23148	predicted gene, 23148	12.27	14.29	-4.04	0.013357	0.519956
Gm23370	predicted gene, 23370	6.29	8.31	-4.04	0.042044	0.608894
Gm24044	predicted gene, 24044	7.2	9.21	-4.04	0.042621	0.609553
Gm24535	predicted gene, 24535	13.77	15.78	-4.04	0.004567	0.512796
Gm25989	predicted gene, 25989	13.69	15.7	-4.04	0.032777	0.589799
Gm22950	predicted gene, 22950	10.03	12.04	-4.02	0.0078	0.512796
Rn4.5s	4.5S RNA	11.97	13.98	-4.02	0.011223	0.514871
Gm22306	predicted gene, 22306	14.75	16.74	-3.99	0.006925	0.512796
Gm25776	predicted gene, 25776	15.78	17.78	-3.99	0.019976	0.551963
Gm23614	predicted gene, 23614	9.12	11.12	-3.98	0.00242	0.512796
Gm22448	predicted gene, 22448	7.93	9.92	-3.97	0.012181	0.514871
Gm25755	predicted gene, 25755	5.07	7.06	-3.97	0.014364	0.521156
n-R5s85	nuclear encoded rRNA 5S 85	4.32	6.3	-3.96	0.038625	0.601078
Gm24565	predicted gene, 24565	13.73	15.72	-3.95	0.013214	0.519263
Gm25419	predicted gene, 25419	9	10.98	-3.95	0.006124	0.512796
Gm22126	predicted gene, 22126	15.85	17.83	-3.94	0.007622	0.512796
Snord13	small nucleolar RNA, C/D box 13	8.17	10.15	-3.93	0.016987	0.540206
Gm15796	predicted gene 15796; eukaryotic translation elongation factor 1 alpha 2 (Eef1a2) pseudogene	13.81	15.78	-3.92	0.004011	0.512796
Gm23680	predicted gene, 23680	9.73	11.7	-3.92	0.005577	0.512796
Gm23732	predicted gene, 23732	16.75	18.73	-3.92	0.00558	0.512796
Gm25173	predicted gene, 25173	16.75	18.73	-3.92	0.00558	0.512796
Gm25211	predicted gene, 25211	16.75	18.73	-3.92	0.00558	0.512796
Gm26324	predicted gene, 26324	16.75	18.73	-3.92	0.00558	0.512796
Gm25801	predicted gene, 25801	13.35	15.31	-3.91	0.012404	0.514871
Gm26239	predicted gene, 26239	14.61	16.57	-3.9	0.014937	0.523993
Gm24298	predicted gene, 24298	9.55	11.5	-3.88	0.019208	0.550562
Gm24613	predicted gene, 24613	7.38	9.34	-3.88	0.030801	0.585098
Gm22753	predicted gene, 22753	5.57	7.53	-3.87	0.015226	0.525808
Gm25134	predicted gene, 25134	9.95	11.89	-3.85	0.006843	0.512796
C3	complement component 3	11.99	13.94	-3.84	0.02232	0.561658
Gm17383	predicted gene, 17383	12.58	14.52	-3.84	0.017029	0.541291
Gm22251	predicted gene, 22251	8.77	10.71	-3.84	0.006641	0.512796
Gm25772	predicted gene, 25772	14.46	16.41	-3.84	0.001864	0.512796
Gm22421	predicted gene, 22421	10.11	12.05	-3.83	0.010818	0.514756
n-R5s115	nuclear encoded rRNA 5S 115	17.97	19.9	-3.81	0.001511	0.512796
n-R5s7	nuclear encoded rRNA 5S 7	6.21	8.14	-3.81	0.037529	0.599676
Rnu2-10	U2 small nuclear RNA 10	15.4	17.33	-3.81	0.015294	0.525808
Gm25492	predicted gene, 25492	13.45	15.38	-3.8	0.013537	0.519956
Gm25785	predicted gene, 25785	6.02	7.95	-3.8	0.012903	0.517123
Gm26387	predicted gene, 26387	9.18	11.11	-3.8	0.02431	0.564471
Mup-ps18	major urinary protein, pseudogene 18	3.89	5.81	-3.8	0.000811	0.512796
Gm22676	predicted gene, 22676	6.35	8.28	-3.79	0.010016	0.512796
Gm22786	predicted gene, 22786	12.14	14.06	-3.79	0.008535	0.512796
Gm24018	predicted gene, 24018	17.03	18.96	-3.79	0.010221	0.513535
Gm26331	predicted gene, 26331	14.73	16.65	-3.79	0.002788	0.512796
Snora16a	small nucleolar RNA, H/ACA box 16A	16.77	18.69	-3.79	0.022437	0.562428
Gm23924	predicted gene, 23924	17.31	19.22	-3.78	0.004254	0.512796
Rnu2-10	U2 small nuclear RNA 10	15.4	17.32	-3.78	0.01267	0.514876
Gm23814	predicted gene, 23814	14.48	16.4	-3.77	0.003705	0.512796
Gm25412	predicted gene, 25412	14.89	16.8	-3.77	0.005358	0.512796
Gm26002	predicted gene, 26002	6.94	8.86	-3.76	0.002164	0.512796
Gm22638	predicted gene, 22638	7.45	9.35	-3.74	0.007599	0.512796
Gm23645	predicted gene, 23645	7.1	9.01	-3.74	0.022828	0.562585
Gm24202	predicted gene, 24202	6.89	8.8	-3.74	0.033054	0.590001
Rps12-ps20	ribosomal protein S12, pseudogene 20; ribosomal protein S12 (Rps12) pseudogene	12.15	14.05	-3.73	0.027098	0.573288
Sptbn1	spectrin beta, non-erythrocytic 1; spectrin beta 2	11.4	13.3	-3.73	0.019591	0.551119
Gm22092	predicted gene, 22092	17	18.89	-3.71	0.008295	0.512796
Gm22170	predicted gene, 22170	17	18.89	-3.71	0.008295	0.512796
Gm22246	predicted gene, 22246	17	18.89	-3.71	0.008295	0.512796
Gm22288	predicted gene, 22288	17	18.89	-3.71	0.008295	0.512796
Gm22295	predicted gene, 22295	17	18.89	-3.71	0.008295	0.512796
Gm22360	predicted gene, 22360	17	18.89	-3.71	0.008295	0.512796
Gm22580	predicted gene, 22580	17	18.89	-3.71	0.008295	0.512796
Gm22682	predicted gene, 22682	17	18.89	-3.71	0.008295	0.512796
Gm22798	predicted gene, 22798	17	18.89	-3.71	0.008295	0.512796
Gm22822	predicted gene, 22822	17	18.89	-3.71	0.008295	0.512796
Gm22823	predicted gene, 22823	17	18.89	-3.71	0.008295	0.512796
Gm23217	predicted gene, 23217	17	18.89	-3.71	0.008295	0.512796
Gm23296	predicted gene, 23296	17	18.89	-3.71	0.008295	0.512796
Gm23511	predicted gene, 23511	17.99	19.88	-3.71	0.007202	0.512796
Gm23512	predicted gene, 23512	17	18.89	-3.71	0.008295	0.512796
Gm23934	predicted gene, 23934	17	18.89	-3.71	0.008295	0.512796
Gm24019	predicted gene, 24019	17	18.89	-3.71	0.008295	0.512796
Gm24182	predicted gene, 24182	17	18.89	-3.71	0.008295	0.512796
Gm24205	predicted gene, 24205	17	18.89	-3.71	0.008295	0.512796
Gm24260	predicted gene, 24260	17	18.89	-3.71	0.008295	0.512796
Gm24414	predicted gene, 24414	17	18.89	-3.71	0.008295	0.512796
Gm24458	predicted gene, 24458	17	18.89	-3.71	0.008295	0.512796
Gm24486	predicted gene, 24486	17	18.89	-3.71	0.008295	0.512796
Gm24540	predicted gene, 24540	17	18.89	-3.71	0.008295	0.512796
Gm24693	predicted gene, 24693	17	18.89	-3.71	0.008295	0.512796
Gm24722	predicted gene, 24722	17	18.89	-3.71	0.008295	0.512796
Gm24753	predicted gene, 24753	17	18.89	-3.71	0.008295	0.512796
Gm24803	predicted gene, 24803	17	18.89	-3.71	0.008295	0.512796
Gm24859	predicted gene, 24859	17	18.89	-3.71	0.008295	0.512796
Gm24873	predicted gene, 24873	17	18.89	-3.71	0.008295	0.512796
Gm24967	predicted gene, 24967	17	18.89	-3.71	0.008295	0.512796
Gm24978	predicted gene, 24978	17	18.89	-3.71	0.008295	0.512796
Gm25064	predicted gene, 25064	17	18.89	-3.71	0.008295	0.512796
Gm25127	predicted gene, 25127	17	18.89	-3.71	0.008295	0.512796
Gm25256	predicted gene, 25256	17	18.89	-3.71	0.008295	0.512796
Gm25405	predicted gene, 25405	17	18.89	-3.71	0.008295	0.512796
Gm25547	predicted gene, 25547	17	18.89	-3.71	0.008295	0.512796
Gm25583	predicted gene, 25583	17	18.89	-3.71	0.008295	0.512796
Gm25709	predicted gene, 25709	17	18.89	-3.71	0.008295	0.512796
Gm25737	predicted gene, 25737	17	18.89	-3.71	0.008295	0.512796
Gm25790	predicted gene, 25790	17	18.89	-3.71	0.008295	0.512796
Gm25829	predicted gene, 25829	17	18.89	-3.71	0.008295	0.512796
Gm25869	predicted gene, 25869	17	18.89	-3.71	0.008295	0.512796
Gm26058	predicted gene, 26058	17	18.89	-3.71	0.008295	0.512796
Gm26243	predicted gene, 26243	17	18.89	-3.71	0.008295	0.512796
Gm26295	predicted gene, 26295	17	18.89	-3.71	0.008295	0.512796
Gm26316	predicted gene, 26316	14.48	16.37	-3.71	0.008534	0.512796
Gm26317	predicted gene, 26317	17	18.89	-3.71	0.008295	0.512796
Gm26427	predicted gene, 26427	17	18.89	-3.71	0.008295	0.512796
Gm26496	predicted gene, 26496	17	18.89	-3.71	0.008295	0.512796
Rnu6	U6 small nuclear RNA	17	18.89	-3.71	0.008295	0.512796
Angptl7	angiopoietin-like 7	5.91	7.8	-3.7	0.003795	0.512796
Gm13588	predicted gene 13588; thymosin, beta 10 (Tmsb10) pseudogene	8.07	9.96	-3.7	0.004048	0.512796
Gm23626	predicted gene, 23626	6.02	7.9	-3.7	0.02865	0.578212
n-R5s180	nuclear encoded rRNA 5S 180	6.75	8.64	-3.7	0.001546	0.512796
Rps12-ps23	ribosomal protein S12, pseudogene 23; ribosomal protein S12 (Rps12) pseudogene	11.78	13.67	-3.7	0.021314	0.55764
Gm25683	predicted gene, 25683	7.25	9.14	-3.69	0.016828	0.537497
Gm25929	predicted gene, 25929	7.51	9.39	-3.69	0.023123	0.562942
Gm26125	predicted gene, 26125	11.47	13.35	-3.69	0.012991	0.517123
Gm22113	predicted gene, 22113	9.05	10.93	-3.68	0.030615	0.584046
Gm22454	predicted gene, 22454	6.3	8.18	-3.68	0.018489	0.547679
Gm22063	predicted gene, 22063	16.86	18.73	-3.67	0.003622	0.512796
Gm23369	predicted gene, 23369	9.83	11.71	-3.67	0.009325	0.512796
Gm22618	predicted gene, 22618	16.04	17.91	-3.66	0.002493	0.512796
Gm25337	predicted gene, 25337	10.9	12.77	-3.66	0.01483	0.522363
n-R5s13	nuclear encoded rRNA 5S 13	8.35	10.22	-3.66	0.003666	0.512796
Gm22633	predicted gene, 22633	14.44	16.3	-3.63	0.010784	0.514451
Gm22192	predicted gene, 22192	9.03	10.88	-3.62	0.016244	0.533993
Gm25632	predicted gene, 25632	9.03	10.88	-3.62	0.016244	0.533993
Rps12-ps16	ribosomal protein S12, pseudogene 16; ribosomal protein S12 (Rps12) pseudogene	12.12	13.97	-3.62	0.022178	0.561658
Gm23103	predicted gene, 23103	13.97	15.82	-3.61	0.013182	0.519051
Rps12-ps9	ribosomal protein S12, pseudogene 9; ribosomal protein S12 (rps12) pseudogene	14.66	16.51	-3.61	0.035217	0.592362
Rps12-ps26	ribosomal protein S12, pseudogene 26; ribosomal protein S12 (Rps12) pseudogene	10.5	12.34	-3.59	0.02219	0.561658
Gm23428	predicted gene, 23428	6	7.84	-3.57	0.014423	0.521156
Gm23927	predicted gene, 23927	11.92	13.76	-3.57	0.014139	0.520436
Gm26054	predicted gene, 26054	14.93	16.76	-3.57	0.011356	0.514871
Gm23244	predicted gene, 23244	10.3	12.13	-3.56	0.011304	0.514871
Rps12-ps22	ribosomal protein S12, pseudogene 22; ribosomal protein S12 (Rps12) pseudogene	12.1	13.93	-3.55	0.02771	0.576077
Gm23092	predicted gene, 23092	17.04	18.87	-3.54	0.003018	0.512796
Gm24242	predicted gene, 24242	17.04	18.87	-3.54	0.003018	0.512796
Gm26328	predicted gene, 26328	13.82	15.65	-3.54	0.017763	0.544966
Gm22392	predicted gene, 22392	14.33	16.15	-3.53	0.00695	0.512796
Rps12-ps21	ribosomal protein S12, pseudogene 22; ribosomal protein S12 (Rps12) pseudogene	12.17	13.99	-3.52	0.023164	0.562942
Gm9800	predicted gene 9800	10.68	12.48	-3.49	0.004142	0.512796
Gm23287	predicted gene, 23287	14.01	15.81	-3.48	0.027843	0.576303
Gm25258	predicted gene, 25258	12.65	14.45	-3.48	0.003461	0.512796
Rps12-ps17	ribosomal protein S12, pseudogene 17; ribosomal protein S12 (Rps12) pseudogene	12.91	14.71	-3.48	0.031732	0.587443
Rps12-ps18	ribosomal protein S12, pseudogene 18; ribosomal protein S12 (Rps12) pseudogene	12.91	14.71	-3.48	0.031732	0.587443
Rps12-ps6	ribosomal protein S12, pseudogene 6; ribosomal protein S12 (Rps12) pseudogene	12.91	14.71	-3.48	0.031732	0.587443
Gm22362	predicted gene, 22362	10.24	12.04	-3.47	0.003734	0.512796
Gm24233	predicted gene, 24233	11.71	13.51	-3.47	0.013622	0.519956
Gm24596	predicted gene, 24596	16.87	18.65	-3.45	0.001471	0.512796
Hbb-bs	hemoglobin, beta adult s chain; hemoglobin, beta adult major chain; hemoglobin, beta adult t chain; hemoglobin, beta adult minor chain	8.46	10.24	-3.44	0.001693	0.512796
Gm25930	predicted gene, 25930	12.87	14.65	-3.43	0.006742	0.512796
Gm22169	predicted gene, 22169	11.45	13.22	-3.42	0.009856	0.512796
Gm22739	predicted gene, 22739	13.71	15.48	-3.42	0.01181	0.514871
Dpep1	dipeptidase 1 (renal)	9.1	10.86	-3.41	0.016202	0.533993
Gm21571	predicted gene, 21571; ribosomal protein S12, pseudogene 18; ribosomal protein S12-like 2; ribosomal protein S12, pseudogene 10; ribosomal protein S12, pseudogene 14; ribosomal protein S12, pseudogene 13; ribosomal protein S12, pseudogene 15; ribosomal protein S12, pseudogene 12; ribosomal protein S12, pseudogene 16; ribosomal protein S12, pseudogene 11; ribosomal protein S12	14.42	16.19	-3.41	0.027731	0.576077
Gm22747	predicted gene, 22747	13.97	15.74	-3.41	0.00209	0.512796
Gm24897	predicted gene, 24897	10.45	12.23	-3.41	0.011481	0.514871
Gm25799	predicted gene, 25799	13.35	15.12	-3.41	0.004373	0.512796
Gm26254	predicted gene, 26254	12.28	14.05	-3.4	0.019168	0.550562
Gm4617	predicted pseudogene 4617	11.33	13.09	-3.4	0.002051	0.512796
Gm24317	predicted gene, 24317	14.02	15.78	-3.39	0.002761	0.512796
Gm24797	predicted gene, 24797	7.12	8.88	-3.39	0.014878	0.52309
Gm26280	predicted gene, 26280	4.6	6.36	-3.39	0.04126	0.607585
Gm22623	predicted gene, 22623	17.24	19	-3.38	0.001776	0.512796
Gm25327	predicted gene, 25327	11.19	12.95	-3.38	0.012274	0.514871
Snora30	small nucleolar RNA, H/ACA box 30	10.33	12.09	-3.38	0.013441	0.519956
G6pdx	glucose-6-phosphate dehydrogenase X-linked	6.27	8.03	-3.37	0.014476	0.521156
Gm24863	predicted gene, 24863	16.99	18.73	-3.36	0.00201	0.512796
Gm25937	predicted gene, 25937	8.27	10.01	-3.34	0.021785	0.560541
Ptplb	protein tyrosine phosphatase-like (proline instead of catalytic arginine), member b	7.87	9.61	-3.34	0.046786	0.617176
Gm22114	predicted gene, 22114	10.89	12.63	-3.33	0.009989	0.512796
Gm22716	predicted gene, 22716	7.47	9.21	-3.33	0.005047	0.512796
Gm23733	predicted gene, 23733	6.59	8.33	-3.33	0.005894	0.512796
Gm23928	predicted gene, 23928	15	16.74	-3.32	0.019463	0.550912
C4b	complement component 4B (Chido blood group); C4b complement component 4B (Childo blood group)	6.91	8.64	-3.31	0.031567	0.587293
Gm24830	predicted gene, 24830	18.21	19.93	-3.31	0.012599	0.514871
Gm26232	predicted gene, 26232	18.21	19.93	-3.31	0.012599	0.514871
Rnu1b6	U1b6 small nuclear RNA	18.21	19.93	-3.31	0.012599	0.514871
Rnu1b6	U1b6 small nuclear RNA	18.21	19.93	-3.31	0.012599	0.514871
Tmsb10	thymosin, beta 10; predicted pseudogene 9844; thymosin, beta 10 (Tmsb10) pseudogene; novel protein	7.76	9.48	-3.3	0.014016	0.520436
Rps12-ps10	ribosomal protein S12, pseudogene 10; ribosomal protein S12 (Rps12) pseudogene	14.69	16.4	-3.28	0.027744	0.576111
Rps12-ps19	ribosomal protein S12, pseudogene 19; ribosomal protein S12 (Rps12) pseudogene	12.13	13.84	-3.28	0.032721	0.589799
Gm25202	predicted gene, 25202	13.09	14.8	-3.27	0.008341	0.512796
Vim	vimentin	11.31	13.02	-3.27	0.015269	0.525808
Gm25538	predicted gene, 25538	5.36	7.07	-3.26	0.012415	0.514871
Rps12l2	ribosomal protein S12-like 2	13.95	15.66	-3.26	0.031112	0.585429
Mup3	major urinary protein 3	4.26	5.95	-3.24	0.027922	0.576303
Gm26129	predicted gene, 26129	10.86	12.55	-3.23	0.002103	0.512796
Gm25101	predicted gene, 25101	14.85	16.54	-3.22	0.003341	0.512796
Gm5620	tubulin, alpha 1B pseudogene; predicted gene 5620	8.17	9.85	-3.22	0.046321	0.616148
Gm25394	predicted gene, 25394	13.33	15.01	-3.21	0.046914	0.617176
Gm6767	predicted gene 6767; eukaryotic translation elongation factor 1 alpha 1 (Eef1a1) pseudogene	11.13	12.81	-3.21	0.010322	0.513535
n-R5s65	nuclear encoded rRNA 5S 65	5.02	6.71	-3.21	0.032352	0.588087
Ighv1-53	immunoglobulin heavy variable 1-53	4.03	5.71	-3.2	0.008299	0.512796
Gm15067	predicted gene 15067; ribosomal protein L39 (Rpl39) pseudogene	11.72	13.39	-3.19	0.031307	0.586855
Gm23610	predicted gene, 23610	11.78	13.45	-3.18	0.005792	0.512796
Gm25132	predicted gene, 25132	7.48	9.15	-3.18	0.009386	0.512796
Htra3	HtrA serine peptidase 3	6.93	8.6	-3.18	0.005443	0.512796
Gm22969	predicted gene, 22969	17.46	19.12	-3.17	0.002498	0.512796
Gm23269	predicted gene, 23269	12.29	13.95	-3.17	0.003945	0.512796
Gm26285	predicted gene, 26285	15.15	16.81	-3.17	0.015322	0.525808
n-R5s93	nuclear encoded rRNA 5S 93	6.24	7.9	-3.17	0.016079	0.532918
Epb4.1l2	erythrocyte protein band 4.1-like 2	7.15	8.81	-3.16	0.022071	0.561658
Gm12013	predicted gene 12013; ribosomal protein L39 (Rpl39) pseudogene	13.59	15.25	-3.16	0.034717	0.592362
Gm24971	predicted gene, 24971	4.95	6.61	-3.16	0.00852	0.512796
Gm23248	predicted gene, 23248	7.18	8.84	-3.15	0.014022	0.520436
Gm25137	predicted gene, 25137	10.2	11.85	-3.15	0.014344	0.521156
Gm22009	predicted gene, 22009	12.99	14.63	-3.14	0.020317	0.552748
Gm25457	predicted gene, 25457	9.48	11.13	-3.14	0.017603	0.544157
Gm10180	predicted gene 10180	13.93	15.57	-3.13	0.043005	0.609993
Gm22673	predicted gene, 22673	4.22	5.87	-3.13	0.046351	0.616223
Gm23790	predicted gene, 23790	5.21	6.85	-3.13	0.01982	0.551436
Gm3699	predicted gene 3699	13.93	15.57	-3.13	0.043005	0.609993
Gsn	gelsolin	14.61	16.25	-3.12	0.002546	0.512796
Sptan1	spectrin alpha, non-erythrocytic 1; spectrin alpha 2	7.42	9.06	-3.12	0.037981	0.600453
Gm22749	predicted gene, 22749	12.82	14.45	-3.1	0.002678	0.512796
Myoc	myocilin	9.74	11.38	-3.1	0.044972	0.612783
Scarna10	small Cajal body-specific RNA 10	10.15	11.78	-3.1	0.013405	0.519956
Gm23510	predicted gene, 23510	15.16	16.78	-3.09	0.01225	0.514871
Gm24292	predicted gene, 24292	12.21	13.83	-3.09	0.012434	0.514871
Snora41	small nucleolar RNA, H/ACA box 41	7.24	8.87	-3.09	0.005731	0.512796
Gm5822	predicted gene 5822; Elongation factor 1-alpha 2 (Eef1a2) pseudogene	8.03	9.65	-3.08	0.015138	0.525741
Gm14541	predicted gene 14541; ribosomal protein L39 (Rpl39) pseudogene	10.95	12.57	-3.07	0.038835	0.601271
Kera	keratocan	5.62	7.24	-3.07	0.001186	0.512796
Cfh	complement component factor h	8.37	9.98	-3.06	0.033212	0.590001
Gm23041	predicted gene, 23041	8.02	9.63	-3.06	0.032256	0.588087
Gm25577	predicted gene, 25577	11.9	13.51	-3.06	0.0032	0.512796
n-R5s60	nuclear encoded rRNA 5S 60	5.55	7.17	-3.06	0.005329	0.512796
Slc43a3	solute carrier family 43, member 3	9.41	11.03	-3.06	0.038419	0.600744
Gm22308	predicted gene, 22308	14.38	15.99	-3.05	0.004972	0.512796
Gm23926	predicted gene, 23926	7.03	8.64	-3.05	0.01874	0.548481
Gm25636	predicted gene, 25636	10.7	12.31	-3.05	0.048275	0.618557
Gm26128	predicted gene, 26128	9.14	10.75	-3.05	0.005868	0.512796
n-R5s162	nuclear encoded rRNA 5S 162	12.89	14.5	-3.05	0.002474	0.512796
Thbs1	thrombospondin 1	5.74	7.34	-3.05	0.030132	0.582016
n-R5s62	nuclear encoded rRNA 5S 62	5.57	7.17	-3.03	0.014526	0.521797
Anxa1	annexin A1	7.14	8.73	-3.02	0.045367	0.612968
Gm26127	predicted gene, 26127	17.14	18.73	-3.02	0.005889	0.512796
Gm22444	predicted gene, 22444	12.1	13.68	-3	0.000687	0.512796
Igfbp4	insulin-like growth factor binding protein 4	7.62	9.2	-3	0.018677	0.54846
Gm22805	predicted gene, 22805	9.22	10.79	-2.99	0.009752	0.512796
Gm23966	predicted gene, 23966	5.24	6.82	-2.99	0.004739	0.512796
Snord13	small nucleolar RNA, C/D box 13	8.7	10.28	-2.99	0.013139	0.519051
Gm25563	predicted gene, 25563	13.31	14.89	-2.98	0.008781	0.512796
n-R5s170	nuclear encoded rRNA 5S 170	3.92	5.49	-2.97	0.005194	0.512796
Rnu73b	U73B small nuclear RNA	12.33	13.91	-2.97	0.022265	0.561658
Dock11	dedicator of cytokinesis 11	6.44	8	-2.95	0.017804	0.545172
Gm25987	predicted gene, 25987	9.03	10.59	-2.95	0.016613	0.535554
Gm24612	predicted gene, 24612	4.27	5.83	-2.94	0.006554	0.512796
Gm25403	predicted gene, 25403	6.51	8.07	-2.94	0.039057	0.601308
Carhsp1	calcium regulated heat stable protein 1	5.78	7.33	-2.93	0.013463	0.519956
Gm25404	predicted gene, 25404	7.34	8.88	-2.92	0.017211	0.542365
Gm25739	predicted gene, 25739	9.33	10.87	-2.92	0.031697	0.587443
Gm25117	predicted gene, 25117	16.93	18.47	-2.9	0.020404	0.552748
Ogn	osteoglycin	13.13	14.66	-2.9	0.035113	0.592362
Scn7a	sodium channel, voltage-gated, type VII, alpha; sodium channel voltage-gated type VII alpha	8.52	10.05	-2.9	0.009514	0.512796
Gm22997	predicted gene, 22997	12.82	14.36	-2.89	0.002005	0.512796
Gm23057	predicted gene, 23057	16.89	18.42	-2.89	0.004791	0.512796
Gm25589	predicted gene, 25589	5.57	7.1	-2.89	0.018388	0.547679
Ndn	necdin	7.82	9.35	-2.89	0.045863	0.614773
Snora34	small nucleolar RNA, H/ACA box 34; microRNA mir-1291	18.28	19.81	-2.89	0.023425	0.562942
Gm25518	predicted gene, 25518	8.19	9.72	-2.88	0.014744	0.522363
Gm22685	predicted gene, 22685	14.44	15.96	-2.87	0.007484	0.512796
Gm24259	predicted gene, 24259	8.94	10.46	-2.87	0.005417	0.512796
Gm25473	predicted gene, 25473	11	12.52	-2.87	0.003112	0.512796
Hpgd	hydroxyprostaglandin dehydrogenase 15 (NAD)	6.41	7.93	-2.87	0.03326	0.590001
Gm5915	predicted pseudogene 5915; myosin light polypeptide 6 alkali smooth muscle and non-muscle (Myl6) pseudogene	11.03	12.54	-2.85	0.005297	0.512796
n-R5s204	nuclear encoded rRNA 5S 204	4.39	5.9	-2.85	0.002271	0.512796
Gm25777	predicted gene, 25777	7.49	9	-2.84	0.048185	0.618557
Sulf2	sulfatase 2	6.94	8.44	-2.84	0.029809	0.581026
Snora68	small nucleolar RNA, H/ACA box 68	8.21	9.71	-2.83	0.008671	0.512796
Cd163	CD163 antigen	7.89	9.39	-2.82	0.009087	0.512796
Col1a1	collagen, type I, alpha 1; procollagen type I alpha 1	8.11	9.61	-2.82	0.014579	0.522108
Rps12-ps5	ribosomal protein S12, pseudogene 5; ribosomal protein S12 (Rps12) pseudogene	11.88	13.38	-2.82	0.044136	0.611236
Eef1a1	eukaryotic translation elongation factor 1 alpha 1; predicted gene, 26377	13.4	14.89	-2.81	0.007746	0.512796
Gm22290	predicted gene, 22290	5.7	7.19	-2.81	0.007974	0.512796
Gm23969	predicted gene, 23969	11.37	12.86	-2.81	0.048429	0.618557
Gm23846	predicted gene, 23846	7.01	8.49	-2.8	0.003952	0.512796
Rps12	ribosomal protein S12; ribosomal protein S12, pseudogene 11; ribosomal protein S12, pseudogene 16; ribosomal protein S12, pseudogene 15; ribosomal protein S12, pseudogene 12; ribosomal protein S12, pseudogene 13; ribosomal protein S12, pseudogene 14; ribosomal protein S12, pseudogene 10; ribosomal protein S12-like 2; ribosomal protein S12, pseudogene 18; predicted gene, 21571; ribosomal protein S…	11.5	12.99	-2.8	0.045158	0.612783
Gm22352	predicted gene, 22352	16.45	17.93	-2.79	0.003621	0.512796
Gm24584	predicted gene, 24584	16.45	17.93	-2.79	0.003621	0.512796
Gm26288	predicted gene, 26288	6.34	7.81	-2.78	0.030555	0.58363
Efemp1	epidermal growth factor-containing fibulin-like extracellular matrix protein 1	9.01	10.48	-2.77	0.031346	0.586855
Gm23523	predicted gene, 23523	13.54	15.01	-2.77	0.000817	0.512796
Gm26454	predicted gene, 26454	6.26	7.73	-2.77	0.00772	0.512796
Snord123	small nucleolar RNA, C/D box 123	7.88	9.35	-2.77	0.042423	0.609553
Gm22422	predicted gene, 22422	11.38	12.84	-2.76	0.008722	0.512796
Gm22583	predicted gene, 22583	5.26	6.73	-2.76	0.012031	0.514871
Gm25308	predicted gene, 25308	4.08	5.54	-2.76	0.046162	0.615299
Gm22266	predicted gene, 22266	3.94	5.4	-2.75	0.021642	0.560055
Gm23105	predicted gene, 23105	8.21	9.67	-2.75	0.023902	0.562942
Gm23932	predicted gene, 23932	5.15	6.61	-2.75	0.003691	0.512796
Gm23834	predicted gene, 23834	5.29	6.75	-2.74	0.005768	0.512796
Gm25058	predicted gene, 25058	6.53	7.99	-2.74	0.036509	0.596605
Ifitm2	interferon induced transmembrane protein 2	7.41	8.86	-2.74	0.020876	0.555422
Mup5	major urinary protein 5	4.46	5.91	-2.74	0.021626	0.560055
n-R5s64	nuclear encoded rRNA 5S 64	9.96	11.42	-2.74	0.004051	0.512796
Gm15148	predicted gene 15148; Ribosomal protein L39 (Rpl39) pseudogene	13.1	14.55	-2.73	0.041346	0.607765
Gm23402	predicted gene, 23402	12.42	13.87	-2.73	0.004343	0.512796
Gm24826	predicted gene, 24826	9.68	11.13	-2.73	0.007515	0.512796
Rps12-ps1	ribosomal protein S12, pseudogene 1; ribosomal protein S12 (Rps12) pseudogene	9.84	11.29	-2.73	0.018183	0.547602
Gm22271	predicted gene, 22271	4.85	6.29	-2.72	0.002093	0.512796
Gm22358	predicted gene, 22358	12.25	13.7	-2.72	0.007153	0.512796
Gm23374	predicted gene, 23374	15.12	16.56	-2.72	0.032782	0.589799
Gm25453	predicted gene, 25453	9.04	10.49	-2.72	0.006983	0.512796
Gm24870	predicted gene, 24870	16.85	18.28	-2.71	0.001953	0.512796
Gm24920	predicted gene, 24920	8.32	9.76	-2.71	0.01775	0.544966
Gm25245	predicted gene, 25245	16.93	18.37	-2.71	0.002421	0.512796
Gm26166	predicted gene, 26166	7.45	8.89	-2.71	0.041758	0.608598
Cd302	CD302 antigen	7.25	8.69	-2.7	0.047775	0.618557
Rnu1b1	U1b1 small nuclear RNA	18.37	19.8	-2.7	0.009968	0.512796
Rnu1b2	U1b2 small nuclear RNA	18.37	19.8	-2.7	0.009968	0.512796
Gm22911	predicted gene, 22911	9.06	10.49	-2.69	0.023673	0.562942
n-R5s165	nuclear encoded rRNA 5S 165	6.19	7.62	-2.69	0.047316	0.618205
Gm24464	predicted gene, 24464	10.96	12.38	-2.68	0.038342	0.600744
Gm26132	predicted gene, 26132	7.58	9.01	-2.68	0.038456	0.600744
Ms4a4d	membrane-spanning 4-domains, subfamily A, member 4D	7.71	9.13	-2.68	0.025142	0.566326
Gm24121	predicted gene, 24121	9.92	11.34	-2.67	0.022551	0.562428
Gm26228	predicted gene, 26228	4.42	5.83	-2.66	0.006095	0.512796
Rps12-ps12	ribosomal protein S12, pseudogene 12; ribosomal protein S12, pseudogene 13; ribosomal protein S12 (Rps12) pseudogene	7.24	8.66	-2.66	0.021187	0.556675
Rps12-ps14	ribosomal protein S12, pseudogene 14; ribosomal protein S12, pseudogene 13; ribosomal protein S12 (Rps12) pseudogene	7.24	8.66	-2.66	0.021187	0.556675
Gm10269	predicted gene 10269	14.06	15.47	-2.65	0.024594	0.565122
Mup4	major urinary protein 4	4.24	5.65	-2.65	0.008254	0.512796
Acly	ATP citrate lyase	6.21	7.61	-2.64	0.025238	0.567153
Ccdc3	coiled-coil domain containing 3	6.16	7.56	-2.64	0.030268	0.582645
Cfb	complement factor B	5.72	7.12	-2.64	0.028874	0.578212
Prkcdbp	protein kinase C, delta binding protein	5.13	6.53	-2.64	0.03446	0.591583
Gm23847	predicted gene, 23847	9.9	11.3	-2.63	0.042561	0.609553
Gm12912	predicted gene 12912; eukaryotic translation elongation factor 1 alpha 1 (Eef1a1) pseudogene	7.02	8.41	-2.62	0.018271	0.547679
Gm22458	predicted gene, 22458	4.19	5.58	-2.62	0.012141	0.514871
Ifi202b	interferon activated gene 202B; interferon activated gene 205; interferon-activable protein 202-like	6.21	7.6	-2.62	0.006267	0.512796
Gm24517	predicted gene, 24517	7.16	8.54	-2.61	0.004502	0.512796
Mup-ps11	major urinary protein, pseudogene 11	3.76	5.15	-2.61	0.025677	0.5685
Mup-ps3	major urinary protein, pseudogene 3	3.76	5.15	-2.61	0.025677	0.5685
Rpl35	ribosomal protein L35	14.53	15.92	-2.61	0.033315	0.590001
Gm23330	predicted gene, 23330	17.79	19.17	-2.6	0.00287	0.512796
Gm24316	predicted gene, 24316	5.22	6.59	-2.6	0.009343	0.512796
Gm26177	predicted gene, 26177	7.09	8.47	-2.6	0.005418	0.512796
Mme	membrane metallo endopeptidase; membrane metallo endopeptidase (Mme), mRNA.	7.4	8.78	-2.6	0.033803	0.590001
Dstn	destrin	9.39	10.77	-2.59	0.027377	0.573906
Gm10736	predicted gene 10736	11.74	13.11	-2.59	0.02122	0.556675
Gm22302	predicted gene, 22302	5.51	6.88	-2.59	0.001539	0.512796
Gm26245	predicted gene, 26245	6.75	8.12	-2.59	0.015585	0.526044
n-R5s161	nuclear encoded rRNA 5S 161	8.19	9.56	-2.59	0.016211	0.533993
Snord66	small nucleolar RNA, C/D box 66	11.09	12.46	-2.59	0.02102	0.556675
Tnmd	tenomodulin	5.59	6.96	-2.59	0.033767	0.590001
Gm23442	predicted gene, 23442	10.98	12.34	-2.58	0.03141	0.586855
Xdh	xanthine dehydrogenase; xanthine dehydrogenase (Xdh), mRNA.	7.97	9.33	-2.58	0.002048	0.512796
Gm24412	predicted gene, 24412	6.21	7.57	-2.57	0.001587	0.512796
Gm22759	predicted gene, 22759; predicted gene 14251; ribosomal protein L37a (Rpl37a) pseudogene	10.43	11.78	-2.56	0.007786	0.512796
Tmsb4x	thymosin, beta 4, X chromosome	7.13	8.49	-2.56	0.026165	0.569717
Gm23805	predicted gene, 23805	9.68	11.03	-2.55	0.001239	0.512796
Gm6065	predicted gene 6065	12.18	13.52	-2.54	0.031533	0.587174
Gm25812	predicted gene, 25812	5.43	6.77	-2.53	0.017294	0.542365
Gm5526	myosin, light polypeptide 6, alkali, smooth muscle and non-muscle pseudogene; predicted pseudogene 5526; myosin light polypeptide 6 alkali smooth muscle and non-muscle (Myl6) pseudogene	10.5	11.84	-2.53	0.00882	0.512796
Gm6291	predicted gene 6291	7.12	8.46	-2.53	0.017979	0.545537
Mup-ps2	major urinary protein, pseudogene 2	3.79	5.13	-2.53	0.018065	0.54582
Pygb	brain glycogen phosphorylase	5.79	7.12	-2.53	0.029384	0.580021
Gm22044	predicted gene, 22044	11.5	12.84	-2.52	0.00622	0.512796
Gm22687	predicted gene, 22687	4.34	5.67	-2.52	0.005647	0.512796
Gm23678	predicted gene, 23678	8.43	9.77	-2.52	0.011385	0.514871
Gm24463	predicted gene, 24463	13.77	15.1	-2.52	0.011345	0.514871
Gm24988	predicted gene, 24988	7.53	8.87	-2.52	0.039235	0.601816
n-R5s109	nuclear encoded rRNA 5S 109	16.98	18.31	-2.52	0.000998	0.512796
Cyb5a	cytochrome b5 type A (microsomal); cytochrome b-5	7.14	8.47	-2.51	0.039175	0.601679
Gfpt2	glutamine fructose-6-phosphate transaminase 2	7.84	9.16	-2.5	0.022164	0.561658
Smoc2	SPARC related modular calcium binding 2; SPARC related modular calcium binding 2 (Smoc2), mRNA.	10.33	11.65	-2.5	0.028647	0.578212
Gm22115	predicted gene, 22115	4.46	5.77	-2.49	0.033292	0.590001
Gm23923	predicted gene, 23923	4.46	5.77	-2.49	0.033292	0.590001
Gm24142	predicted gene, 24142	6.2	7.52	-2.49	0.009099	0.512796
Gm8430	predicted pseudogene 8430; ribosomal protein S27a (Rps27a) pseudogene	13.71	15.03	-2.49	0.020166	0.552677
n-R5s12	nuclear encoded rRNA 5S 12	3.71	5.03	-2.49	0.047729	0.618557
n-R5s209	nuclear encoded rRNA 5S 209	8.84	10.15	-2.49	0.009424	0.512796
Gm22829	predicted gene, 22829	8.3	9.61	-2.48	0.016819	0.537461
Gm25410	predicted gene, 25410	5.28	6.59	-2.48	0.004742	0.512796
Ifngr1	interferon gamma receptor 1	9.16	10.47	-2.48	0.002512	0.512796
Ccl6	chemokine (C-C motif) ligand 6	6.51	7.82	-2.47	0.003147	0.512796
Gm22956	predicted gene, 22956	6.99	8.3	-2.47	0.048996	0.620364
Gm25515	predicted gene, 25515	6.25	7.56	-2.47	0.046633	0.617176
Gm26335	predicted gene, 26335	6.28	7.59	-2.47	0.028026	0.576393
Gm7123	predicted pseudogene 7123; ribosomal protein L38 (Rpl38) pseudogene	8.37	9.67	-2.47	0.021859	0.560541
Col3a1	collagen, type III, alpha 1; procollagen type III alpha 1	9.02	10.32	-2.46	0.013202	0.51922
Gm25431	predicted gene, 25431	9.96	11.26	-2.46	0.010865	0.514756
Gm25794	predicted gene, 25794	8.24	9.54	-2.46	0.02257	0.562428
Gm26205	predicted gene, 26205	11.04	12.34	-2.46	0.038959	0.601308
Rbp4	retinol binding protein 4, plasma	6.55	7.85	-2.46	0.048365	0.618557
Thbs4	thrombospondin 4	9.57	10.87	-2.46	0.016476	0.535404
Gm11878	predicted gene 11878; ribosomal protein S24 (Rps24) pseudogene	11.3	12.59	-2.45	0.036532	0.596605
Gm23513	predicted gene, 23513	8.84	10.13	-2.45	0.045923	0.614773
Scarna13	small Cajal body-specific RNA 1; microRNA 3069	7.27	8.56	-2.45	0.028724	0.578212
Snord49b	small nucleolar RNA, C/D box 49B	16.11	17.4	-2.45	0.030968	0.585098
Emp1	epithelial membrane protein 1	9.02	10.3	-2.44	0.011455	0.514871
Gm22286	predicted gene, 22286	10.96	12.23	-2.43	0.006771	0.512796
Gm23151	predicted gene, 23151	10.55	11.82	-2.43	0.001772	0.512796
Gm24120	predicted gene, 24120	4.25	5.53	-2.43	0.034503	0.591911
Gm24951	predicted gene, 24951	3.84	5.13	-2.43	0.00633	0.512796
Gm25188	predicted gene, 25188	8.81	10.09	-2.43	0.018946	0.549758
Atl3	atlastin GTPase 3	7.64	8.92	-2.42	0.022525	0.562428
Klf4	Kruppel-like factor 4 (gut)	6.69	7.97	-2.42	0.01666	0.536548
Gm23421	predicted gene, 23421	4	5.27	-2.41	0.026234	0.569734
H2-L	histocompatibility 2, D region locus L; histocompatibility 2, D region locus 1	7.45	8.72	-2.41	0.025173	0.566655
Lox	lysyl oxidase	6.09	7.36	-2.41	0.011455	0.514871
Sfxn1	sideroflexin 1	5.18	6.45	-2.41	0.02488	0.565623
Gm22554	predicted gene, 22554	7.5	8.76	-2.4	0.006606	0.512796
Gm26104	predicted gene, 26104	7.05	8.32	-2.4	0.03099	0.585098
Mup-ps5	major urinary protein, pseudogene 5	3.85	5.11	-2.4	0.031197	0.585483
Dap	death-associated protein	6.13	7.39	-2.39	0.013692	0.519956
F3	coagulation factor III	6.82	8.08	-2.39	0.038814	0.601078
Gm22508	predicted gene, 22508	7.34	8.6	-2.39	0.036271	0.596312
Gm23096	predicted gene, 23096	3.75	5.01	-2.39	0.016022	0.532097
Gm23346	predicted gene, 23346	4.53	5.78	-2.39	0.047286	0.618205
Gm26110	predicted gene, 26110	18.67	19.93	-2.39	0.02155	0.559587
Gm4342	predicted gene 4342; ribosomal protein L35 (Rpl35) pseudogene	13.93	15.18	-2.39	0.036277	0.596312
Serpina3m	serine (or cysteine) peptidase inhibitor, clade A, member 3M; serine (or cysteine) peptidase inhibitor, clade A, member 3K	3.95	5.21	-2.39	0.042869	0.609761
Gm4202	predicted gene 4202	12.21	13.46	-2.38	0.04367	0.610803
Nid1	nidogen 1	10.44	11.69	-2.38	0.033307	0.590001
Pdia3	protein disulfide isomerase associated 3	9.76	11.01	-2.38	0.008643	0.512796
Gm24709	predicted gene, 24709	5.56	6.8	-2.37	0.000143	0.512796
Rps24-ps3	ribosomal protein S24, pseudogene 3; ribosomal protein S24 (Rps24) pseudogene	14.63	15.87	-2.37	0.016403	0.535404
Gm25652	predicted gene, 25652	4.5	5.74	-2.36	0.017743	0.544966
Pgrmc1	progesterone receptor membrane component 1	7.71	8.95	-2.36	0.041744	0.608598
Gm22509	predicted gene, 22509	5.61	6.84	-2.35	0.037688	0.600022
Gm25815	predicted gene, 25815	8.58	9.81	-2.35	0.00894	0.512796
Gm9791	predicted pseudogene 9791	5.93	7.16	-2.35	0.011117	0.514871
Gm14173	predicted gene 14173; predicted gene, 22758; ribosomal protein L37a (Rpl37a) pseudogene	10.45	11.68	-2.34	0.012357	0.514871
Gm22056	predicted gene, 22056	5.41	6.64	-2.34	0.028519	0.578212
Gm22977	predicted gene, 22977	4.42	5.65	-2.34	0.001212	0.512796
Gm23412	predicted gene, 23412	14.28	15.5	-2.34	0.01858	0.547679
Gm2399	predicted gene 2399	11.29	12.52	-2.34	0.038978	0.601308
Ighv1-55	immunoglobulin heavy variable 1-55	3.38	4.6	-2.33	0.003804	0.512796
Atp2b4	ATPase, Ca++ transporting, plasma membrane 4; microRNA mir-6903; mmu-mir-6903	6.7	7.91	-2.32	0.034007	0.590407
Gm23362	predicted gene, 23362	6.35	7.56	-2.32	0.023842	0.562942
Gm23445	predicted gene, 23445	10.18	11.4	-2.32	0.008234	0.512796
n-R5s90	nuclear encoded rRNA 5S 90	5.49	6.71	-2.32	0.045991	0.614773
Apod	apolipoprotein D	8.97	10.18	-2.31	0.033345	0.590001
Gm24144	predicted gene, 24144	7.66	8.86	-2.31	0.007244	0.512796
Gm26135	predicted gene, 26135	12.45	13.66	-2.31	0.022311	0.561658
Gm25626	predicted gene, 25626	6.59	7.79	-2.3	0.000719	0.512796
Gm26063	predicted gene, 26063	4.39	5.59	-2.3	0.007529	0.512796
Lamb1	laminin B1; laminin B1 subunit 1	7.04	8.24	-2.3	0.006056	0.512796
Rps12	ribosomal protein S12; small nucleolar RNA, H/ACA box 33; small nucleolar RNA, C/D box 100; predicted gene, 21571; ribosomal protein S12, pseudogene 18; ribosomal protein S12-like 2; ribosomal protein S12, pseudogene 10; ribosomal protein S12, pseudogene 14; ribosomal protein S12, pseudogene 13; ribosomal protein S12, pseudogene 15; ribosomal protein S12, pseudogene 12; ribosomal protein S12, pse…	8.17	9.37	-2.3	0.019427	0.550912
Gm22740	predicted gene, 22740	14.43	15.63	-2.29	0.009059	0.512796
Lyz1	lysozyme 1	7.84	9.04	-2.29	0.045753	0.614569
Lyz2	lysozyme 2	12.21	13.4	-2.29	0.049116	0.620713
Mgp	matrix Gla protein	9.84	11.03	-2.29	0.021775	0.560541
Dapk1	death associated protein kinase 1; death associated protein kinase 1 (Dapk1), transcript variant 1, mRNA.	5.73	6.92	-2.28	0.016727	0.536974
Gm11836	predicted gene 11836; myosin, light polypeptide 6, alkali, smooth muscle and non-muscle (Myl6) pseudogene	8.89	10.08	-2.28	0.00861	0.512796
Gm22303	predicted gene, 22303	12.64	13.83	-2.28	0.01138	0.514871
Gm22985	predicted gene, 22985	5.34	6.53	-2.28	0.002811	0.512796
Gm26065	predicted gene, 26065	6.55	7.74	-2.28	0.008668	0.512796
Snord15a	small nucleolar RNA, C/D box 15A	8.38	9.57	-2.28	0.042495	0.609553
Gm22876	predicted gene, 22876	5.7	6.88	-2.27	0.040239	0.605766
Gm22889	predicted gene, 22889	4.68	5.86	-2.27	0.042719	0.609553
Gm23751	predicted gene, 23751	5.35	6.53	-2.27	0.036857	0.597695
Gm25810	predicted gene, 25810	11.47	12.65	-2.27	0.033	0.590001
Gm10080	predicted gene 10080	10.29	11.47	-2.26	0.006135	0.512796
Gm24143	predicted gene, 24143	7.34	8.52	-2.26	0.022895	0.562626
Gm24538	predicted gene, 24538	6.7	7.88	-2.26	0.001898	0.512796
Hsp90b1	heat shock protein 90, beta (Grp94), member 1; predicted gene 15344; predicted gene, 25745; heat shock protein 90kDa beta (Grp94), member 1; novel transcript	11.48	12.66	-2.26	0.008146	0.512796
Mfap5	microfibrillar associated protein 5	7.24	8.41	-2.26	0.036813	0.597453
Ptbp3	polypyrimidine tract binding protein 3; ROD1 regulator of differentiation 1 (S. pombe)	7.3	8.48	-2.26	0.041139	0.607439
Egfr	epidermal growth factor receptor	8.27	9.44	-2.25	0.0424	0.609553
Gm10263	predicted gene 10263	13.14	14.31	-2.25	0.045128	0.612783
Gm25681	predicted gene, 25681	5.71	6.88	-2.25	0.034664	0.592215
Gm26107	predicted gene, 26107	11.01	12.18	-2.25	0.012329	0.514871
Gm24179	predicted gene, 24179	3.94	5.11	-2.24	0.017314	0.542365
Gm25877	predicted gene, 25877	4.15	5.32	-2.24	0.034744	0.592362
Mup6	major urinary protein 6	3.77	4.93	-2.24	0.038691	0.601078
Pnp	purine-nucleoside phosphorylase; purine-nucleoside phosphorylase 1	5.66	6.82	-2.24	0.003308	0.512796
Serpinf1	serine (or cysteine) peptidase inhibitor, clade F, member 1; serine (or cysteine) proteinase inhibitor, clade F), member 1	6.51	7.67	-2.24	0.045635	0.614034
Sowahc	sosondowah ankyrin repeat domain family member C	4.56	5.72	-2.24	0.046999	0.617176
Actg-ps1	actin, gamma, pseudogene 1; predicted gene, 23812	14.97	16.13	-2.23	0.047822	0.618557
Col1a2	collagen, type I, alpha 2; procollagen type I alpha 2	8.47	9.62	-2.23	0.034891	0.592362
Gm11951	predicted gene 11951; interferon induced transmembrane protein 3-like (Ifitm3l) pseudogene	9.4	10.56	-2.23	0.025224	0.567059
Gm22502	predicted gene, 22502	7.73	8.89	-2.23	0.012815	0.516959
Mup-ps9	major urinary protein, pseudogene 9	3.7	4.86	-2.23	0.031566	0.587293
n-R5s68	nuclear encoded rRNA 5S 68	8.35	9.5	-2.23	0.005899	0.512796
C1s2	complement component 1, s subcomponent 2; novel protein, similar to complement component 1, s subcomponent C1s	8.33	9.49	-2.22	0.018716	0.548481
Flna	filamin, alpha	7.44	8.59	-2.22	0.007763	0.512796
Gm22984	predicted gene, 22984	5.39	6.55	-2.22	0.008678	0.512796
Gm24669	predicted gene, 24669	5.38	6.53	-2.22	0.033936	0.590001
Gm25176	predicted gene, 25176	14.06	15.21	-2.22	0.007642	0.512796
Gm25793	predicted gene, 25793	7.61	8.76	-2.22	0.033555	0.590001
Klf6	Kruppel-like factor 6	9.19	10.35	-2.22	0.020222	0.552748
Peg3	paternally expressed 3	6.14	7.29	-2.22	0.012109	0.514871
Gm22711	predicted gene, 22711	5.07	6.22	-2.21	0.015637	0.526044
Gm24968	predicted gene, 24968	12.74	13.89	-2.21	0.004135	0.512796
Gm8444	predicted gene 8444	7.48	8.62	-2.21	0.017762	0.544966
n-R5s71	nuclear encoded rRNA 5S 71	15.74	16.88	-2.21	0.000577	0.512796
Cyp2f2	cytochrome P450, family 2, subfamily f, polypeptide 2	4.99	6.12	-2.2	0.007988	0.512796
Gm11710	predicted gene 11710; predicted gene 11711; CD300 antigen like family member H; novel protein similar to CMRF-35-like molecule 3 (Clm3)	7.04	8.18	-2.2	0.018645	0.548029
Gm13192	predicted gene 13192; ribosomal protein S28 (Rps28) pseudogene	13.43	14.57	-2.2	0.030076	0.581558
Gm23201	predicted gene, 23201	12.79	13.93	-2.2	0.035406	0.592854
Gm24762	predicted gene, 24762	4.6	5.74	-2.2	0.005869	0.512796
Mup-ps10	major urinary protein, pseudogene 10	3.5	4.63	-2.2	0.0097	0.512796
Ntrk2	neurotrophic tyrosine kinase, receptor, type 2; neurotrophic tyrosine kinase, receptor, type 2 (Ntrk2), transcript variant 1, mRNA.	5.47	6.6	-2.2	0.04522	0.612783
Snord42a	small nucleolar RNA, C/D box 42A	18.05	19.19	-2.2	0.033039	0.590001
Gm25792	predicted gene, 25792	5.1	6.23	-2.19	0.012033	0.514871
Gm22971	predicted gene, 22971	10.79	11.92	-2.18	0.013259	0.519263
Gm23376	predicted gene, 23376	5.15	6.27	-2.18	0.034342	0.590698
Gm24812	predicted gene, 24812	8.28	9.41	-2.18	0.013597	0.519956
Gm24754	predicted gene, 24754	5.9	7.02	-2.17	0.001095	0.512796
Gm25204	predicted gene, 25204	4.96	6.08	-2.17	0.003362	0.512796
H2-Eb1	histocompatibility 2, class II antigen E beta	6.58	7.7	-2.17	0.043134	0.610222
Hmgcs2	3-hydroxy-3-methylglutaryl-Coenzyme A synthase 2	4.8	5.92	-2.17	0.007265	0.512796
Ifnar2	interferon (alpha and beta) receptor 2	6.4	7.52	-2.17	0.045098	0.612783
Myl6	myosin, light polypeptide 6, alkali, smooth muscle and non-muscle; myosin light polypeptide 6 alkali smooth muscle and non-muscle protein, pseudogene	10.48	11.59	-2.17	0.016494	0.535404
Fam102b	family with sequence similarity 102, member B	7.62	8.73	-2.16	0.042586	0.609553
Gm22611	predicted gene, 22611	5.83	6.94	-2.16	0.031313	0.586855
Gm23744	predicted gene, 23744	12.17	13.28	-2.16	0.005232	0.512796
Gm24514	predicted gene, 24514	17.66	18.77	-2.16	0.019451	0.550912
Gm8623	predicted gene 8623; ribosomal protein S16 (Rps16) pseudogene	13.07	14.18	-2.16	0.018814	0.548624
Igkv4-74	immunoglobulin kappa variable 4-74; immunoglobulin kappa chain complex	4.13	5.24	-2.16	0.014923	0.523993
Gm12460	predicted gene 12460; ribosomal protein L35 (Rpl35) pseudogene	8.8	9.91	-2.15	0.023145	0.562942
Gm23459	predicted gene, 23459	6.56	7.67	-2.15	0.000413	0.512796
Gm23879	predicted gene, 23879	4.51	5.61	-2.15	0.019706	0.551128
Rpl35a-ps5	ribosomal protein L35A, pseudogene 5; ribosomal protein L35a (Rpl35a) pseudogene	10.06	11.17	-2.15	0.024073	0.563298
Gm24573	predicted gene, 24573	9.97	11.06	-2.14	0.005374	0.512796
Gm26378	predicted gene, 26378	17.29	18.39	-2.14	0.003335	0.512796
Gm6251	predicted gene 6251	13.06	14.16	-2.14	0.041464	0.608317
Gm8399	predicted gene 8399; predicted gene, 25241	12.94	14.04	-2.14	0.047639	0.618557
Mup21	major urinary protein 21	4.27	5.37	-2.14	0.022052	0.561658
Prkci	protein kinase C, iota	6.09	7.18	-2.14	0.041947	0.608894
Cp	ceruloplasmin	6.38	7.47	-2.13	0.006348	0.512796
Gm23723	predicted gene, 23723	3.87	4.96	-2.12	0.005649	0.512796
Gm25141	predicted gene, 25141	6.22	7.31	-2.12	0.031432	0.586855
Gm25917	predicted gene, 25917	5.72	6.8	-2.12	0.006385	0.512796
Gm7290	predicted pseudogene 7290; ribosomal protein L13 (Rpl13) pseudogene	8.43	9.51	-2.12	0.016918	0.538801
Angptl1	angiopoietin-like 1	6.27	7.35	-2.11	0.005288	0.512796
Cfhr2	complement factor H-related 2; predicted gene 16332; Complement factor H (Cfh) pseudogene	5.55	6.63	-2.11	0.032516	0.589237
Cnn3	calponin 3, acidic	7.11	8.19	-2.11	0.01264	0.514876
Gm15621	predicted gene 15621; peptidylprolyl isomerase A (Ppia) pseudogene	10.87	11.95	-2.11	0.029378	0.580021
Gm23303	predicted gene, 23303	4.98	6.06	-2.11	0.004161	0.512796
Parva	parvin, alpha	7.03	8.11	-2.11	0.04521	0.612783
Agmo	alkylglycerol monooxygenase; transmembrane protein 195	6.33	7.4	-2.1	0.024518	0.565122
Aspn	asporin	9.82	10.89	-2.1	0.046904	0.617176
Gm23672	predicted gene, 23672	6.21	7.28	-2.1	0.007292	0.512796
Gm24046	predicted gene, 24046	14.94	16.01	-2.1	0.033852	0.590001
Gm24203	predicted gene, 24203	3.92	4.99	-2.1	0.049892	0.623727
Gm8865	predicted gene 8865; interferon induced transmembrane protein 2 (Ifitm2) pseudogene	9.58	10.65	-2.1	0.039049	0.601308
Gm11711	predicted gene 11711; CD300 antigen like family member H; predicted gene 11710; novel protein similar to CMRF-35-like molecule 3 (Clm3); CMRF-35-like molecule 3; CD300 antigen like family member H (Cd300lh), mRNA.	6.82	7.88	-2.09	0.025615	0.568469
Gm22886	predicted gene, 22886	12.42	13.49	-2.09	0.011066	0.514871
Gm24336	predicted gene, 24336	7.09	8.16	-2.09	0.031143	0.585429
Gm24780	predicted gene, 24780	11.55	12.61	-2.09	0.002936	0.512796
Gm25525	predicted gene, 25525	3.78	4.84	-2.09	0.004872	0.512796
Gm8290	predicted gene 8290	13.4	14.46	-2.09	0.013337	0.519956
Gm8317	predicted gene 8317; ribosomal protein S27a (Rps27a) pseudogene	10.86	11.93	-2.09	0.036973	0.597922
Snora20	small nucleolar RNA, H/ACA box 20	5.61	6.68	-2.09	0.018613	0.547679
Gm25970	predicted gene, 25970	6.38	7.43	-2.08	0.029458	0.58032
Ang	angiogenin, ribonuclease, RNase A family, 5; ribonuclease, RNase A family 4	6.85	7.9	-2.07	0.004219	0.512796
C1s1	complement component 1, s subcomponent 1; complement component 1, s subcomponent	8.79	9.84	-2.07	0.022286	0.561658
Gm25199	predicted gene, 25199	5.49	6.54	-2.07	0.004037	0.512796
Rny1	RNA, Y1 small cytoplasmic, Ro-associated	16.87	17.92	-2.07	0.034573	0.592215
Ccl9	chemokine (C-C motif) ligand 9	6.11	7.15	-2.06	0.046888	0.617176
Cxcl14	chemokine (C-X-C motif) ligand 14	8.95	9.99	-2.06	0.028821	0.578212
Ebf1	early B cell factor 1; early B-cell factor 1	7.57	8.62	-2.06	0.033623	0.590001
Gm23100	predicted gene, 23100	5.1	6.14	-2.06	0.012962	0.517123
Gm24917	predicted gene, 24917	7.03	8.07	-2.06	0.004003	0.512796
Gm26055	predicted gene, 26055	5.26	6.3	-2.06	0.046854	0.617176
Gm26197	predicted gene, 26197	5.87	6.91	-2.06	0.020627	0.553495
Slfn5	schlafen 5	6.4	7.45	-2.06	0.013137	0.519051
Snord58b	small nucleolar RNA, C/D box 58B	16.55	17.6	-2.06	0.033778	0.590001
Ugdh	UDP-glucose dehydrogenase	5.72	6.76	-2.06	0.012792	0.516916
Antxr1	anthrax toxin receptor 1	7.35	8.38	-2.05	0.04451	0.612249
Gm22069	predicted gene, 22069	5.73	6.76	-2.05	0.023082	0.562942
Gm23764	predicted gene, 23764	13.69	14.73	-2.05	0.006802	0.512796
Gm24626	predicted gene, 24626	4.86	5.9	-2.05	0.025443	0.567903
Gm25650	predicted gene, 25650	4.07	5.11	-2.05	0.019922	0.551436
n-R5s30	nuclear encoded rRNA 5S 30	4.65	5.68	-2.05	0.043219	0.610382
Gm19815	predicted gene, 19815; prothymosin alpha (Ptma) pseudogene	8.92	9.95	-2.04	0.042	0.608894
Gm23245	predicted gene, 23245	18.78	19.81	-2.04	0.020416	0.552748
Gm26226	predicted gene, 26226	7.99	9.02	-2.04	0.019527	0.551119
Gm26381	predicted gene, 26381	17.32	18.34	-2.04	0.002672	0.512796
Gm26449	predicted gene, 26449	5.15	6.18	-2.04	0.027721	0.576077
Gm8260	predicted gene 8260	7.5	8.53	-2.04	0.023252	0.562942
Gm15013	predicted gene 15013	9	10.02	-2.03	0.03425	0.590434
Gm22275	predicted gene, 22275	9.35	10.38	-2.03	0.021801	0.560541
Gm22418	predicted gene, 22418	10.6	11.62	-2.03	0.00947	0.512796
Gm23629	predicted gene, 23629	5.01	6.03	-2.03	0.002866	0.512796
Gm23987	predicted gene, 23987	3.76	4.78	-2.03	0.01087	0.514756
Gm25133	predicted gene, 25133	5.77	6.79	-2.03	0.011473	0.514871
Gm25569	predicted gene, 25569	9.47	10.49	-2.03	0.007795	0.512796
Pdia4	protein disulfide isomerase associated 4; microRNA 704	7.51	8.53	-2.03	0.007081	0.512796
Snord111	small nucleolar RNA, C/D box 111	14	15.02	-2.03	0.021477	0.559016
Gm25383	predicted gene, 25383	6.65	7.66	-2.02	0.016157	0.533908
Gm25644	predicted gene, 25644	4.73	5.75	-2.02	0.020085	0.552495
Slit3	slit homolog 3 (Drosophila)	7.8	8.81	-2.02	0.041203	0.607571
Mir682	microRNA 682; predicted pseudogene 4149	12.96	13.96	-2.01	0.049998	0.623727
n-R5s112	nuclear encoded rRNA 5S 112	17.75	18.76	-2.01	0.000216	0.512796
n-R5s120	nuclear encoded rRNA 5S 120	17.75	18.76	-2.01	0.000216	0.512796
n-R5s125	nuclear encoded rRNA 5S 125	17.75	18.76	-2.01	0.000216	0.512796
Col4a1	collagen, type IV, alpha 1; procollagen type IV alpha 1	6.43	7.43	-2	0.010055	0.512796
Gm12943	predicted gene 12943; ribosomal protein S28 (Rps28) pseudogene	12.84	13.84	-2	0.010146	0.513147
Gm22494	predicted gene, 22494	5.2	6.2	-2	0.004474	0.512796
Gm23793	predicted gene, 23793	3.76	4.76	-2	0.045554	0.613435
Pnp2	purine-nucleoside phosphorylase 2	6.23	7.22	-2	0.000492	0.512796
Ptma-ps1	prothymosin alpha, pseudogene 1	5.6	6.6	-2	0.034921	0.592362
Gm23343	predicted gene, 23343	9.41	10.4	-1.99	0.048263	0.618557
Medag	mesenteric estrogen dependent adipogenesis; novel protein (6330406I15Rik)	7.13	8.12	-1.99	0.003704	0.512796
Papss2	3-phosphoadenosine 5-phosphosulfate synthase 2	6.88	7.87	-1.99	0.038794	0.601078
9530027D23Rik	RIKEN cDNA 9530027D23 gene	4.59	5.57	-1.98	0.046238	0.615595
Ahnak	AHNAK nucleoprotein (desmoyokin); microRNA mir-6367; AHNAK nucleoprotein (desmoyokin) (Ahnak), transcript variant 3, mRNA.; SubName: Full=Ahnak protein; Flags: Fragment;	9.95	10.93	-1.98	0.021897	0.560721
Ctss	cathepsin S; cathepsin S (Ctss), transcript variant 1, mRNA.	7.07	8.05	-1.98	0.047065	0.617752
Gm15079	predicted gene 15079; pseudogene similar to part of sushi, von Willebrand factor type A, EGF and pentraxin domain containing 1 (SVEP1)	5.93	6.91	-1.98	0.011721	0.514871
Gm15466	predicted gene 15466; prothymosin alpha (Ptma) pseudogene	8.34	9.33	-1.98	0.005204	0.512796
Gm23851	predicted gene, 23851	4.97	5.96	-1.98	0.008915	0.512796
Map4k4	mitogen-activated protein kinase kinase kinase kinase 4	6.34	7.32	-1.98	0.009812	0.512796
Mup-ps8	major urinary protein, pseudogene 8	3.87	4.85	-1.98	0.014468	0.521156
Gm22828	predicted gene, 22828	5.11	6.1	-1.97	0.024353	0.564471
Gm25257	predicted gene, 25257	7.46	8.44	-1.97	0.009013	0.512796
Gm25682	predicted gene, 25682	17.88	18.86	-1.97	0.017839	0.545476
Gm5637	predicted pseudogene 5637; actin related protein 2/3 complex, subunit 1B (Arpc1b) pseudogene	8.46	9.44	-1.97	0.045312	0.612783
Pik3r1	phosphatidylinositol 3-kinase, regulatory subunit, polypeptide 1 (p85 alpha)	9.56	10.54	-1.97	0.028947	0.578212
Gm23152	predicted gene, 23152	6.95	7.92	-1.96	0.012399	0.514871
Gm25771	predicted gene, 25771	5.08	6.06	-1.96	0.036822	0.597454
Gm26165	predicted gene, 26165	6.96	7.93	-1.96	0.006637	0.512796
Gm3625	predicted gene 3625	8.59	9.56	-1.96	0.0143	0.521156
Igkv4-71	immunoglobulin kappa chain variable 4-71	4.49	5.46	-1.96	0.048839	0.619937
Tlr7	toll-like receptor 7	5.24	6.21	-1.96	0.021357	0.55796
Col6a2	collagen, type VI, alpha 2; procollagen type VI alpha 2	6.62	7.59	-1.95	0.010123	0.513147
Gm12838	predicted gene 12838; prothymosin alpha (Ptma) pseudogene	6.35	7.31	-1.95	0.007505	0.512796
Gm23247	predicted gene, 23247	5.59	6.56	-1.95	0.008173	0.512796
Gm23470	predicted gene, 23470	5.86	6.83	-1.95	0.027779	0.576111
Gm24312	predicted gene, 24312	18.92	19.89	-1.95	0.003072	0.512796
Gm25517	predicted gene, 25517	6.97	7.94	-1.95	0.033702	0.590001
Gm25844	predicted gene, 25844	10.94	11.9	-1.95	0.010328	0.513535
n-R5s106	nuclear encoded rRNA 5S 106	18.92	19.89	-1.95	0.003072	0.512796
n-R5s118	nuclear encoded rRNA 5S 118	18.92	19.89	-1.95	0.003072	0.512796
n-R5s130	nuclear encoded rRNA 5S 130	18.92	19.89	-1.95	0.003072	0.512796
Spanxn4	SPANX family, member N4	3.51	4.48	-1.95	0.009608	0.512796
Gm22116	predicted gene, 22116	6.01	6.97	-1.94	0.001385	0.512796
Gm24043	predicted gene, 24043	7.56	8.51	-1.94	0.001119	0.512796
Igfbp7	insulin-like growth factor binding protein 7	11.55	12.5	-1.94	0.045054	0.612783
RP24-68F22.6	ribosomal protein L35A (Rpl35a) pseudogene	5.57	6.52	-1.94	0.028807	0.578212
Ctsl	cathepsin L	11.55	12.49	-1.93	0.01972	0.551128
Gm22027	predicted gene, 22027	4.43	5.38	-1.93	0.039096	0.601308
Gm22686	predicted gene, 22686	3.63	4.58	-1.93	0.036129	0.596022
Gm24112	predicted gene, 24112	7.19	8.13	-1.93	0.027932	0.576303
Rpl35	ribosomal protein L35	11.62	12.56	-1.93	0.044628	0.612783
Sh3d19	SH3 domain protein D19	6.28	7.23	-1.93	0.005399	0.512796
Acp5	acid phosphatase 5, tartrate resistant	5.68	6.62	-1.92	0.029564	0.581026
Arl6ip1	ADP-ribosylation factor-like 6 interacting protein 1	7.11	8.05	-1.92	0.024692	0.565623
C4a	complement component 4A (Rodgers blood group)	5.34	6.28	-1.92	0.028565	0.578212
Gm23515	predicted gene, 23515	4.13	5.07	-1.92	0.021851	0.560541
Gm23622	predicted gene, 23622	6.09	7.03	-1.92	0.014091	0.520436
Gm25756	predicted gene, 25756	4.69	5.64	-1.92	0.039284	0.601927
Gm26263	predicted gene, 26263	5	5.94	-1.92	0.005838	0.512796
Gpx8	glutathione peroxidase 8 (putative)	6.49	7.43	-1.92	0.012599	0.514871
Heg1	HEG homolog 1 (zebrafish)	7.71	8.65	-1.92	0.049471	0.621356
Prg4	proteoglycan 4 (megakaryocyte stimulating factor, articular superficial zone protein)	7.98	8.92	-1.92	0.046195	0.615299
Gm13680	predicted gene 13680; ribosomal protein S4 X-linked (Rps4x) pseudogene	11.9	12.84	-1.91	0.03893	0.601308
Gm22229	predicted gene, 22229	4.49	5.42	-1.91	0.025298	0.567584
Gm22354	predicted gene, 22354; small nucleolar RNA, C/D box 58B	16.65	17.58	-1.91	0.036023	0.596022
Gm22978	predicted gene, 22978	5.19	6.12	-1.91	0.015873	0.530364
Gm8290	predicted gene 8290; predicted gene 8264; predicted gene 8158; predicted gene 8137; predicted gene 8112; ribosomal protein L23A pseudogene	14.01	14.94	-1.91	0.034909	0.592362
Plac9b	placenta specific 9b; predicted gene 9780; placenta specific 9a	7.92	8.86	-1.91	0.049975	0.623727
Zfp125	zinc finger protein 125	7.15	8.09	-1.91	0.045372	0.612968
Gm23461	predicted gene, 23461	3.63	4.55	-1.9	0.026356	0.570039
Gm24230	predicted gene, 24230	5.97	6.9	-1.9	0.0209	0.555831
Gm25598	predicted gene, 25598	4.73	5.66	-1.9	0.005974	0.512796
H2-K1	histocompatibility 2, K1, K region	8	8.93	-1.9	0.033881	0.590001
Gm24927	predicted gene, 24927	6.73	7.65	-1.89	0.006123	0.512796
Gm8822	predicted gene 8822; ARP3 actin-related protein 3 homolog (Actr3) pseudogene	9.66	10.58	-1.89	0.035879	0.595374
Lrp1	low density lipoprotein receptor-related protein 1	10.17	11.08	-1.89	0.041055	0.607415
Adm	adrenomedullin	6.08	6.99	-1.88	0.001614	0.512796
Fndc3b	fibronectin type III domain containing 3B	7.62	8.53	-1.88	0.019817	0.551436
Gm22423	predicted gene, 22423	5.06	5.97	-1.88	0.048783	0.619714
Gm22597	predicted gene, 22597	5.39	6.3	-1.88	0.049069	0.620671
Gm23712	predicted gene, 23712	16.89	17.8	-1.88	0.001554	0.512796
Gm23823	predicted gene, 23823	4.42	5.33	-1.88	0.001886	0.512796
Gm25718	predicted gene, 25718	4.71	5.62	-1.88	0.017615	0.544157
Gm4919	predicted gene 4919; ferritin light chain 1 (Ftl1) pseudogene	6.75	7.67	-1.88	0.001096	0.512796
Gm6043	predicted gene 6043	11.82	12.73	-1.88	0.040137	0.605766
Ppp1r9b	protein phosphatase 1, regulatory subunit 9B	7.1	8.01	-1.88	0.044348	0.61167
Rgs18	regulator of G-protein signaling 18	4.76	5.67	-1.88	0.043252	0.610382
Rps27a-ps2	ribosomal protein S27A, pseudogene 2	13.56	14.47	-1.88	0.024869	0.565623
Gm10243	predicted gene 10243; 60S ribosomal protein L35a (Rpl35a)	8.26	9.16	-1.87	0.023738	0.562942
Gm23526	predicted gene, 23526	8.02	8.92	-1.87	0.016528	0.535404
Gm23826	predicted gene, 23826	5.02	5.92	-1.87	0.022673	0.562428
Gm14037	predicted gene 14037; prothymosin alpha (Ptma) pseudogene	8.61	9.51	-1.86	0.000937	0.512796
Gm22808	predicted gene, 22808	7.39	8.29	-1.86	0.039023	0.601308
Gm26017	predicted gene, 26017	4.54	5.44	-1.86	0.027222	0.573288
Gm27018	predicted gene, 27018; neural precursor cell expressed, developmentally down-regulated gene 8 (Nedd8) pseudogene	9.75	10.64	-1.86	0.038272	0.600744
n-R5s92	nuclear encoded rRNA 5S 92	6.14	7.03	-1.86	0.043998	0.610831
Nupr1	nuclear protein transcription regulator 1; nuclear protein 1	6.02	6.91	-1.86	0.015542	0.526044
Apoc1	apolipoprotein C-I	4.76	5.64	-1.85	0.013402	0.519956
Gm10923	predicted gene 10923	13.11	14	-1.85	0.014592	0.52222
Gm23045	predicted gene, 23045	15.72	16.61	-1.85	0.012319	0.514871
Gm23747	predicted gene, 23747	4.41	5.29	-1.85	0.012927	0.517123
Gm24865	predicted gene, 24865; predicted gene 4613	11.92	12.81	-1.85	0.028256	0.578212
Gm25286	predicted gene, 25286	5.29	6.18	-1.85	0.023809	0.562942
Gm25671	predicted gene, 25671	5.29	6.18	-1.85	0.023809	0.562942
Gm26026	predicted gene, 26026	4.75	5.64	-1.85	0.032996	0.590001
n-R5s33	nuclear encoded rRNA 5S 33	16.14	17.03	-1.85	0.00026	0.512796
Rps19-ps7	ribosomal protein S19, pseudogene 7	7.19	8.07	-1.85	0.021267	0.556675
Gm22359	predicted gene, 22359	5.52	6.4	-1.84	0.023499	0.562942
Gm23452	predicted gene, 23452	4.51	5.39	-1.84	0.02899	0.578216
Gm24279	predicted gene, 24279	5.21	6.09	-1.84	0.020978	0.556342
Gm24610	predicted gene, 24610	4.7	5.58	-1.84	0.025826	0.568985
Gm8112	predicted gene 8112	13.77	14.65	-1.84	0.029121	0.579752
Gm8158	predicted gene 8158	13.77	14.65	-1.84	0.029121	0.579752
Rhoj	ras homolog gene family, member J	6.38	7.26	-1.84	0.049472	0.621356
Rpl26-ps4	ribosomal protein L26, pseudogene 4	8	8.88	-1.84	0.035484	0.592923
Sash1	SAM and SH3 domain containing 1	6.25	7.13	-1.84	0.018086	0.545936
Scara5	scavenger receptor class A, member 5 (putative)	5.8	6.68	-1.84	0.013676	0.519956
Thbd	thrombomodulin	6.35	7.23	-1.84	0.03337	0.590001
6330403N20Rik	RIKEN cDNA 6330403N20 gene	10.73	11.6	-1.83	0.039288	0.601927
Adh1	alcohol dehydrogenase 1 (class I)	9.13	10	-1.83	0.039504	0.603405
Antxr2	anthrax toxin receptor 2	9.17	10.05	-1.83	0.049435	0.621356
Gm16335	predicted gene 16335; ribosomal protein L35a (Rpl35a) pseudogene	7.46	8.33	-1.83	0.031797	0.587443
Gm25131	predicted gene, 25131	9.55	10.42	-1.83	0.038961	0.601308
Gm25781	predicted gene, 25781	18.09	18.96	-1.83	0.025469	0.567903
Gm25795	predicted gene, 25795	4.37	5.25	-1.83	0.030898	0.585098
Tenc1	tensin like C1 domain-containing phosphatase	8.87	9.74	-1.83	0.003483	0.512796
Alas2	aminolevulinic acid synthase 2, erythroid	6.62	7.48	-1.82	0.03796	0.600303
Cd9	CD9 antigen	6.99	7.85	-1.82	0.010324	0.513535
Gda	guanine deaminase	5.96	6.82	-1.82	0.028885	0.578212
Gm23097	predicted gene, 23097	3.94	4.8	-1.82	0.031067	0.585193
Gm24727	predicted gene, 24727	18.68	19.54	-1.82	0.009519	0.512796
Gm6706	predicted gene 6706; prothymosin alpha (Ptma) pseudogene	5.92	6.79	-1.82	0.007765	0.512796
Gm8137	predicted gene 8137	13.95	14.81	-1.82	0.021197	0.556675
Gm8264	predicted gene 8264	13.95	14.81	-1.82	0.021197	0.556675
Mmp19	matrix metallopeptidase 19	4.94	5.8	-1.82	0.013791	0.519991
Mndal	myeloid nuclear differentiation antigen like	7.13	7.99	-1.82	0.002314	0.512796
n-R5s220	nuclear encoded rRNA 5S 220	4.14	5.01	-1.82	0.000237	0.512796
Gm12643	predicted gene 12643; ribosomal protein S25 (Rps25) pseudogene	8.59	9.44	-1.81	0.032709	0.589799
Gm13819	predicted gene 13819; tyrosine 3-monooxygenase/tryptophan 5-monooxygenase activation protein theta polypeptide (Ywhaq) pseudogene	5.48	6.34	-1.81	0.029261	0.580021
Gm22480	predicted gene, 22480	5.65	6.5	-1.81	0.020607	0.553408
Gm22865	predicted gene, 22865	4.23	5.08	-1.81	0.01319	0.519051
Gm24465	predicted gene, 24465	11.02	11.88	-1.81	0.005823	0.512796
Gm25897	predicted gene, 25897	5.07	5.93	-1.81	0.00188	0.512796
Ms4a6c	membrane-spanning 4-domains, subfamily A, member 6C	5.4	6.26	-1.81	0.042373	0.609553
Pygl	liver glycogen phosphorylase	5.46	6.31	-1.81	0.029978	0.581026
Rprl3	ribonuclease P RNA-like 3	4.85	5.7	-1.81	0.002857	0.512796
Sulf1	sulfatase 1	7.11	7.96	-1.81	0.022494	0.562428
Col4a2	collagen, type IV, alpha 2; procollagen type IV alpha 2	6.9	7.75	-1.8	0.012369	0.514871
Gm22451	predicted gene, 22451	3.33	4.18	-1.8	0.012957	0.517123
Gm22661	predicted gene, 22661	8.58	9.43	-1.8	0.012313	0.514871
Gm23647	predicted gene, 23647	19.01	19.86	-1.8	0.000173	0.512796
Gm23686	predicted gene, 23686	19.09	19.93	-1.8	0.048877	0.620187
Gm24089	predicted gene, 24089	19.01	19.86	-1.8	0.000173	0.512796
Gm26164	predicted gene, 26164	5.56	6.41	-1.8	0.019257	0.550562
Gm26300	predicted gene, 26300; predicted gene 11285; ribosomal protein L37A (Rpl37a) pseudogene	8.37	9.21	-1.8	0.02393	0.562942
Ighv1-61	immunoglobulin heavy variable 1-61	3.9	4.75	-1.8	0.02785	0.576303
n-R5s46	nuclear encoded rRNA 5S 46	6.25	7.09	-1.8	0.019634	0.551119
Cdk14	cyclin-dependent kinase 14	5.32	6.16	-1.79	0.034216	0.590434
Gm14078	predicted gene 14078; calreticulin (Calr) pseudogene	8.79	9.63	-1.79	0.009247	0.512796
Gm22827	predicted gene, 22827	5.32	6.16	-1.79	0.008113	0.512796
Gm23921	predicted gene, 23921	5.07	5.91	-1.79	0.033568	0.590001
Gm24200	predicted gene, 24200	4.24	5.07	-1.79	0.026979	0.573288
Gm24454	predicted gene, 24454	3.9	4.74	-1.79	0.014353	0.521156
Gm24664	predicted gene, 24664	4.98	5.82	-1.79	0.023925	0.562942
Gm24679	predicted gene, 24679	3.73	4.57	-1.79	0.005931	0.512796
Gm25154	predicted gene, 25154	4.81	5.65	-1.79	0.002472	0.512796
Gm26056	predicted gene, 26056	5.69	6.52	-1.79	0.014392	0.521156
Gm26417	predicted gene, 26417	3.66	4.51	-1.79	0.027731	0.576077
Gm8731	predicted gene 8731; ribosomal protein S16 (Rps16) pseudogene	9.05	9.89	-1.79	0.025663	0.5685
Mup-ps20	major urinary protein, pseudogene 20	4.08	4.92	-1.79	0.043664	0.610803
n-R5s50	nuclear encoded rRNA 5S 50	7.97	8.81	-1.79	0.02985	0.581026
Rpl35a-ps7	ribosomal protein L35A, pseudogene 7	9.57	10.42	-1.79	0.006297	0.512796
Atrnl1	attractin like 1	7.83	8.67	-1.78	0.039946	0.604803
Edem1	ER degradation enhancer, mannosidase alpha-like 1	6.07	6.91	-1.78	0.047257	0.618205
Gm23437	predicted gene, 23437	5.08	5.91	-1.78	0.007578	0.512796
Gm23518	predicted gene, 23518	3.18	4.02	-1.78	0.029492	0.58032
Gm24069	predicted gene, 24069	6.01	6.84	-1.78	0.022863	0.562585
Gm3940	predicted gene 3940	14.22	15.06	-1.78	0.030293	0.582645
Hsd17b11	hydroxysteroid (17-beta) dehydrogenase 11	5.67	6.5	-1.78	0.002093	0.512796
n-R5s77	nuclear encoded rRNA 5S 77	5.76	6.59	-1.78	0.013862	0.520436
Rps3a2	ribosomal protein S3A2	14.85	15.69	-1.78	0.048705	0.61962
Enpep	glutamyl aminopeptidase	5.92	6.75	-1.77	0.036586	0.596605
Gm22471	predicted gene, 22471	5.04	5.86	-1.77	0.025997	0.569285
Gm22760	predicted gene, 22760; predicted gene 12318; ribosomal protein 37A (Rpl37a) pseudogene	9.99	10.81	-1.77	0.010755	0.514451
Gm24056	predicted gene, 24056	5.75	6.58	-1.77	0.046959	0.617176
Gm26019	predicted gene, 26019	4.62	5.45	-1.77	0.009408	0.512796
Adamts12	a disintegrin-like and metallopeptidase (reprolysin type) with thrombospondin type 1 motif, 12	5.52	6.33	-1.76	0.004962	0.512796
Gm23623	predicted gene, 23623	4.75	5.56	-1.76	0.000313	0.512796
Iqgap1	IQ motif containing GTPase activating protein 1	8.05	8.87	-1.76	0.009029	0.512796
Ccnd2	cyclin D2	6.98	7.79	-1.75	0.030153	0.582016
Cpxm2	carboxypeptidase X 2 (M14 family)	6.45	7.25	-1.75	0.024097	0.563298
Gm22890	predicted gene, 22890	10.12	10.92	-1.75	0.005779	0.512796
H2-Ab1	histocompatibility 2, class II antigen A, beta 1	9.74	10.55	-1.75	0.049962	0.623727
Ifi203	interferon activated gene 203; flocculation protein FLO11-like; predicted gene 16340	6.58	7.39	-1.75	0.031793	0.587443
Mertk	c-mer proto-oncogene tyrosine kinase	5.2	6.01	-1.75	0.010037	0.512796
