# Supplementary material for: Genetic disruption of Ano5 in mice does not recapitulate human ANO5-deficient muscular dystrophy
Source: Skelet Muscle. 2015 Dec 21;5:43. doi: 10.1186/s13395-015-0069-z (PMC4685631; doi:10.1186/s13395-015-0069-z)
Supplement: Additional file 9: Table S4. — Gene list. List of genes that are upregulated in the KO skeletal muscles. [file 13395_2015_69_MOESM9_ESM.xlsx]

## Sheet: UP
Genes upregulated in KO
Gene Symbol	Description	KO Bi-weight Avg Signal (log2)	WT Bi-weight Avg Signal (log2)	Fold Change (linear) (KO vs. WT)	ANOVA p-value (KO vs. WT)	FDR p-value (KO vs. WT)
Gcnt2	glucosaminyl (N-acetyl) transferase 2, I-branching enzyme	6.79	5.98	1.75	0.007484	0.512796
Kcnq5	potassium voltage-gated channel, subfamily Q, member 5	8.55	7.74	1.75	0.026322	0.570039
Sdhc	succinate dehydrogenase complex, subunit C, integral membrane protein	13.03	12.23	1.75	0.034785	0.592362
Tgfb3	transforming growth factor, beta 3	9.71	8.91	1.75	0.040989	0.606979
Nploc4	nuclear protein localization 4 homolog (S. cerevisiae)	12.92	12.11	1.76	0.024861	0.565623
Prkar2a	protein kinase, cAMP dependent regulatory, type II alpha	13.86	13.04	1.76	0.033354	0.590001
Vac14	Vac14 homolog (S. cerevisiae)	8.58	7.77	1.76	0.038205	0.600744
As3mt	arsenic (+3 oxidation state) methyltransferase	9.21	8.39	1.77	0.008775	0.512796
Crat	carnitine acetyltransferase	13.5	12.67	1.77	0.001286	0.512796
Lenep	lens epithelial protein; RFad1, flavin adenine dinucleotide synthetase, homolog (yeast)	8.42	7.59	1.77	0.000739	0.512796
Wwp1	WW domain containing E3 ubiquitin protein ligase 1; WW domain containing E3 ubiquitin protein ligase 1 (Wwp1), mRNA.	16.21	15.39	1.77	0.00462	0.512796
Atmin	ATM interactor	11.19	10.36	1.78	0.01506	0.524648
Dhrs11	dehydrogenase/reductase (SDR family) member 11	9	8.17	1.78	0.019341	0.550912
Extl1	exostoses (multiple)-like 1	8.37	7.54	1.78	0.029576	0.581026
Galt	galactose-1-phosphate uridyl transferase	7.21	6.37	1.78	0.003245	0.512796
Gm25425	predicted gene, 25425	4.35	3.52	1.78	0.030564	0.583635
Gm5479	predicted gene 5479; synaptojanin 2 binding protein (Synj2bp) pseudogene	8.89	8.07	1.78	0.022668	0.562428
Gstk1	glutathione S-transferase kappa 1	12.34	11.51	1.78	0.007458	0.512796
Iars2	isoleucine-tRNA synthetase 2, mitochondrial; isoleucine-tRNA synthetase 2 mitochondrial	9.22	8.39	1.78	0.008661	0.512796
Kif21a	kinesin family member 21A; kinesin family member 21A (Kif21a), transcript variant 1, mRNA.	9.36	8.53	1.78	0.009052	0.512796
Map3k4	mitogen-activated protein kinase kinase kinase 4	9.51	8.68	1.78	0.01849	0.547679
Mir6905	microRNA mir-6905; mmu-mir-6905	5.11	4.28	1.78	0.028881	0.578212
Uhrf1bp1	UHRF1 (ICBP90) binding protein 1	7.29	6.46	1.78	0.036104	0.596022
Dym	dymeclin	13.63	12.79	1.79	0.045227	0.612783
Fam20b	family with sequence similarity 20, member B	9.45	8.62	1.79	0.000234	0.512796
Rhou	ras homolog gene family, member U	8.61	7.76	1.8	0.029938	0.581026
Rragd	Ras-related GTP binding D	14.07	13.22	1.8	0.042301	0.609553
D17Wsu92e	DNA segment, Chr 17, Wayne State University 92, expressed; novel protein	12.55	11.7	1.81	0.020475	0.552748
Gm12252	predicted gene 12252; novel pseudogene	4.94	4.08	1.81	0.022196	0.561658
Gm5866	predicted gene 5866	10.34	9.49	1.81	0.030283	0.582645
Ppargc1b	peroxisome proliferative activated receptor, gamma, coactivator 1 beta	7.82	6.96	1.81	0.045284	0.612783
Tmem64	transmembrane protein 64	13.47	12.62	1.81	0.041935	0.608894
Trappc10	trafficking protein particle complex 10	10.06	9.21	1.81	0.004183	0.512796
1700020I14Rik	RIKEN cDNA 1700020I14 gene; novel transcript (1700020I14Rik)	15.21	14.34	1.82	0.000345	0.512796
Entpd4	ectonucleoside triphosphate diphosphohydrolase 4; predicted gene, 21685	12.18	11.31	1.82	0.00972	0.512796
Fyco1	FYVE and coiled-coil domain containing 1; predicted gene 17021; novel transcript; FYVE and coiled-coil domain containing	14.08	13.21	1.82	0.003145	0.512796
Gm17281	predicted gene, 17281	6.65	5.79	1.82	0.014843	0.522363
P2ry2	purinergic receptor P2Y, G-protein coupled 2	9.48	8.62	1.82	0.042989	0.609993
Arfgef1	ADP-ribosylation factor guanine nucleotide-exchange factor 1(brefeldin A-inhibited)	13.65	12.78	1.83	0.033856	0.590001
Ifngr2	interferon gamma receptor 2	11.77	10.9	1.83	0.013733	0.519956
Entpd4	ectonucleoside triphosphate diphosphohydrolase 4; predicted gene, 21685; novel protein identical to ectonucleoside triphosphate diphosphohydrolase 4 Entpd4	12.25	11.37	1.84	0.007486	0.512796
Inppl1	inositol polyphosphate phosphatase-like 1	11	10.12	1.84	0.005988	0.512796
Slc35e1	solute carrier family 35, member E1	9.91	9.03	1.84	0.043369	0.610761
Ubr4	ubiquitin protein ligase E3 component n-recognin 4	12.08	11.2	1.84	0.045282	0.612783
Bcl2l13	BCL2-like 13 (apoptosis facilitator)	9.87	8.98	1.85	0.004934	0.512796
Dmpk	dystrophia myotonica-protein kinase	9.39	8.51	1.85	0.017883	0.545537
Gm21748	predicted gene, 21748	6.63	5.74	1.85	0.028253	0.578212
Gm21860	predicted gene, 21860	6.63	5.74	1.85	0.028253	0.578212
Got2	glutamate oxaloacetate transaminase 2, mitochondrial	16.08	15.19	1.85	0.005529	0.512796
Gsk3a	glycogen synthase kinase 3 alpha	11.78	10.89	1.85	0.024467	0.564744
Mfn2	mitofusin 2	14.64	13.75	1.85	0.005544	0.512796
Ppif	peptidylprolyl isomerase F (cyclophilin F)	8.28	7.39	1.85	0.036701	0.596915
Rab3ip	RAB3A interacting protein	8.28	7.39	1.85	0.008144	0.512796
Ston2	stonin 2	9.37	8.48	1.85	0.013923	0.520436
2610507B11Rik	RIKEN cDNA 2610507B11 gene; novel protein (2610507B11Rik)	14.72	13.82	1.86	0.00391	0.512796
Trim7	tripartite motif-containing 7; tripartite motif protein 7; tripartite motif-containing 7 (Trim7), mRNA.	7.53	6.64	1.86	0.034939	0.592362
Ap3m1-ps	adaptor-related protein complex 3, mu 1 subunit, pseudogene	10.11	9.21	1.87	0.048954	0.620307
Camk2b	calcium/calmodulin-dependent protein kinase II, beta; calcium/calmodulin-dependent protein kinase II, beta (Camk2b), transcript variant 3, mRNA.	12.81	11.91	1.87	0.03224	0.588087
Gm26604	predicted gene, 26604; uncharacterized protein C130030J05	5.47	4.57	1.87	0.01595	0.531404
Gm5105	predicted gene 5105; Novel protein (EG329763)	5.63	4.73	1.87	0.018558	0.547679
R3hdm4	R3H domain containing 4	10.77	9.87	1.87	0.029301	0.580021
Sephs2	selenophosphate synthetase 2	8	7.09	1.87	0.019962	0.55181
Stk40	serine/threonine kinase 40	10.49	9.59	1.87	0.049182	0.620714
March6	membrane-associated ring finger (C3HC4) 6	15	14.08	1.89	0.010214	0.513535
Tsc1	tuberous sclerosis 1; tuberous sclerosis 1 (Tsc1), mRNA.	7.78	6.85	1.9	0.033657	0.590001
Pip4k2b	phosphatidylinositol-5-phosphate 4-kinase, type II, beta	10.17	9.24	1.91	0.045437	0.613106
Gm25885	predicted gene, 25885	4.37	3.43	1.92	0.005812	0.512796
Kcna7	potassium voltage-gated channel, shaker-related subfamily, member 7	9.99	9.04	1.92	0.004207	0.512796
Cox15	cytochrome c oxidase assembly protein 15; COX15 homolog, cytochrome c oxidase assembly protein (yeast)	8.12	7.17	1.93	0.014656	0.522363
Gm9847	predicted pseudogene 9847	7.53	6.58	1.93	0.020718	0.553857
Lrrc39	leucine rich repeat containing 39	11.34	10.39	1.93	0.000687	0.512796
Tmem63b	transmembrane protein 63b	11.38	10.43	1.93	0.017412	0.542745
Kif1c	kinesin family member 1C; microRNA mir-6925	13.32	12.37	1.94	0.04974	0.623002
Abcb4	ATP-binding cassette, sub-family B (MDR/TAP), member 4	11.51	10.54	1.96	0.01081	0.514756
Gm15179	predicted gene 15179; novel transcript	8.79	7.82	1.96	0.020646	0.553495
Gm15583	predicted gene 15583; zinc finger, BED domain containing 4 (Zbed4) pseudogene	8.44	7.47	1.96	0.024014	0.562942
Gm25920	predicted gene, 25920	5.36	4.39	1.96	0.01235	0.514871
Nomo1	nodal modulator 1	11.34	10.37	1.96	0.046008	0.614773
Pabpc4	poly(A) binding protein, cytoplasmic 4; poly A binding protein, cytoplasmic 4	13.25	12.28	1.96	0.015904	0.531003
Pde7b	phosphodiesterase 7B	11.73	10.75	1.96	0.006247	0.512796
Sympk	symplekin	9.32	8.36	1.96	0.017298	0.542365
Crybg3	beta-gamma crystallin domain containing 3	9.63	8.65	1.97	0.009265	0.512796
Gm26120	predicted gene, 26120	5.02	4.04	1.98	0.033266	0.590001
Otud3	OTU domain containing 3	9.11	8.12	1.98	0.027422	0.573906
Scmh1	sex comb on midleg homolog 1	8.69	7.71	1.98	0.040858	0.606271
Gnpat	glyceronephosphate O-acyltransferase	12.94	11.95	1.99	0.021653	0.560055
St3gal3	ST3 beta-galactoside alpha-2,3-sialyltransferase 3	12.08	11.08	1.99	0.034634	0.592215
Akt2-ps	thymoma viral proto-oncogene 2, pseudogene	13.85	12.85	2	0.048175	0.618557
Gm10110	predicted gene 10110	14.31	13.31	2	0.012513	0.514871
Kcnc4	potassium voltage gated channel, Shaw-related subfamily, member 4	10.46	9.46	2	0.046481	0.616929
Kif13a	kinesin family member 13A	10.19	9.19	2	0.011004	0.514871
Dnlz	DNL-type zinc finger	8.81	7.8	2.01	0.011808	0.514871
Sel1l3	sel-1 suppressor of lin-12-like 3 (C. elegans)	9.39	8.38	2.01	0.012895	0.517123
Zfp106	zinc finger protein 106	16.45	15.43	2.02	0.004256	0.512796
Gm15378	predicted gene 15378; novel pseudogene	12.7	11.68	2.03	0.018433	0.547679
Ipo13	importin 13	12.76	11.74	2.03	0.040664	0.606238
Me3	malic enzyme 3, NADP(+)-dependent, mitochondrial	8.86	7.82	2.06	0.000375	0.512796
Sh3rf2	SH3 domain containing ring finger 2	9.17	8.12	2.06	0.013588	0.519956
Spns2	spinster homolog 2; spinster homolog 2 (Drosophila)	9.94	8.89	2.06	0.035381	0.592585
Fsd2	fibronectin type III and SPRY domain containing 2	15.33	14.29	2.07	0.010094	0.512796
5031439G07Rik	RIKEN cDNA 5031439G07 gene; microRNA 1249; novel protein (5031439G07Rik)	11.3	10.24	2.09	0.0417	0.608598
Lrrc28	leucine rich repeat containing 28	8.5	7.44	2.09	0.014145	0.520436
Itgb6	integrin beta 6	10.65	9.58	2.1	0.000582	0.512796
Slc20a2	solute carrier family 20, member 2	11.67	10.59	2.12	0.024805	0.565623
Fbxo31	F-box protein 31	10.09	9	2.13	0.028248	0.578212
Cacna1s	calcium channel, voltage-dependent, L type, alpha 1S subunit	17.03	15.93	2.14	0.013667	0.519956
Got2-ps1	glutamate oxaloacetate transaminase 2, mitochondrial, pseudogene 1	14.49	13.38	2.15	0.019588	0.551119
Zdhhc5	zinc finger, DHHC domain containing 5; zinc finger DHHC domain containing 5	12.12	11	2.17	0.009544	0.512796
9030617O03Rik	RIKEN cDNA 9030617O03 gene; novel protein (9030617O03Rik)	7.57	6.45	2.18	0.018198	0.547679
Traj1	T cell receptor alpha joining 1	4.09	2.96	2.2	0.012356	0.514871
Tsc2	tuberous sclerosis 2; tuberous sclerosis 2 (Tsc2), transcript variant 2, mRNA.; tuberous sclerosis 2 (Tsc2), transcript variant 1, mRNA.	11.45	10.29	2.22	0.009375	0.512796
E2f4	E2F transcription factor 4	9.01	7.85	2.23	0.044122	0.611236
Cdnf	cerebral dopamine neurotrophic factor	9.63	8.47	2.25	0.018718	0.548481
Cyp4f39	cytochrome P450, family 4, subfamily f, polypeptide 39	9.67	8.49	2.26	0.049019	0.620442
Rapgef1	Rap guanine nucleotide exchange factor (GEF) 1	12.41	11.23	2.26	0.012771	0.516429
Egln1	egl-9 family hypoxia-inducible factor 1	14.93	13.73	2.29	0.001014	0.512796
Rps6ka2	ribosomal protein S6 kinase, polypeptide 2	12.71	11.52	2.29	0.007272	0.512796
Slc41a1	solute carrier family 41, member 1	9.67	8.48	2.29	0.028897	0.578212
Sord	sorbitol dehydrogenase	10.63	9.42	2.31	0.000951	0.512796
Adcy2	adenylate cyclase 2	10.16	8.95	2.32	0.006808	0.512796
Qk	quaking	11.18	9.95	2.35	0.044258	0.611455
Ttc7b	tetratricopeptide repeat domain 7B	12.29	11.05	2.35	0.007903	0.512796
Pcnx	pecanex homolog (Drosophila)	11.16	9.92	2.37	0.011696	0.514871
Gm13507	predicted gene 13507; novel transcript	7.91	6.66	2.38	0.020146	0.552495
Lynx1	Ly6/neurotoxin 1	10.03	8.77	2.39	0.009116	0.512796
Mir181b-2	microRNA 181b-2	7	5.73	2.41	0.018549	0.547679
Nos1	nitric oxide synthase 1, neuronal; nitric oxide synthase 1 neuronal	10.27	9	2.41	0.038107	0.600571
Rapsn	receptor-associated protein of the synapse	7.49	6.22	2.41	0.035582	0.593151
Sim2	single-minded homolog 2 (Drosophila)	9.3	8.03	2.41	0.010459	0.513535
Bckdk	branched chain ketoacid dehydrogenase kinase	14.03	12.75	2.44	0.000899	0.512796
Gm3235	predicted gene 3235; Novel transcript	7.3	6.01	2.45	0.005371	0.512796
Coq5	coenzyme Q5 homolog, methyltransferase (yeast); coenzyme Q5 homolog methyltransferase (yeast)	13.85	12.49	2.57	0.038088	0.600571
3425401B19Rik	RIKEN cDNA 3425401B19 gene	16.93	15.51	2.66	0.011382	0.514871
Gm8424	predicted gene 8424; polypyrimidine tract binding protein 1 (Ptbp1) pseudogene	12.03	10.57	2.75	0.000421	0.512796
Dennd4b	DENN/MADD domain containing 4B	10.64	9.12	2.87	0.048782	0.619714
Ube3b	ubiquitin protein ligase E3B	12.92	11.35	2.98	0.004599	0.512796
Pm20d2	peptidase M20 domain containing 2	9.64	7.94	3.26	0.00283	0.512796
Klhl33	kelch-like 33	12.33	10.18	4.44	0.019249	0.550562
